# Supplementary material for: Baseline clinical features of COVID-19 patients, delay of hospital admission and clinical outcome: A complex relationship
Source: PLoS One. 2022 Jan 7;17(1):e0261428. doi: 10.1371/journal.pone.0261428 (PMC8741026; doi:10.1371/journal.pone.0261428)
Supplement: S1 File — (XLSX) [file pone.0261428.s004.xlsx]

## Sheet: Sheet1
Gender	Age	BMI	Date_hospitalization	ICU	Date_ICU	Death	Date_firstsymptoms	Fever	Sorethroat	Diarrhea	Pain	Myalgia	pain_chest	pain_joints	pain_abdom	Weakness	Runnynose	Nausea	Cough	Shortbreath	Headache	Confusion	Temperature	Cardiovascular disease	Diabetes	Immunodeficiency	Liver_disease	Renal_disease	Lung_disease	Malignancy	Smoking status	wbc	neutrophil	crp
Female	55	26.3099994659423	2020-02-08	No			2020-02-08	Yes	No	No	No	No				No	No	No	No	No	No	No		No	No	No				No	Never smoke
Male	45		2020-02-08	No			2020-02-02	No	Yes	No	No	No				No	No	No	Yes	No	No	No	36.8	No	No	No				No
Male	53		2020-02-08	No			2020-02-03	Yes	No	No	No	No				No	Yes	No	No	No	No	No	38	Yes	No	No	No	No	No	No		3.54	1.84	13.8
Male	79		2020-02-28	No			2020-02-16	No	Yes	No	No	No				No	Yes	No	Yes	No	No	No	36.8	Yes	No	No	No	No	No	No	Ex-smoker	4.75	3.29	12.2
Female	78		2020-02-29	No			2020-02-16	No	No	No	No	No				No	Yes	No	No	No	No	No	36.6	No	No	Yes	No	No	No	No	Current smoker	4.14	1.79	0
Male	51	33.5099983215332	2020-02-27	Yes	2020-02-25		2020-02-12	Yes	No	No	No	No				Yes	No	No	No	Yes	No	No	38.6	Yes	No	No	No	Yes	No	No	Ex-smoker	11.41	10.2	0
Male	49	27.7299995422363	2020-02-29	No			2020-02-24	Yes	No	No	Yes	Yes	No	No	No	Yes	Yes	No	No	No	Yes	No	38	No	No	No				No	Current smoker	4.57	2.72	28.2
Female	74		2020-03-03	No			2020-02-27	Yes	No	No	No	No				No	No	No	Yes	Yes	No	No	36.5	Yes	No	No	No	Yes	No	No	Ex-smoker	7.12	5.11	126.8
Female	49	25.9599990844726	2020-03-04	No		No	2020-02-25	Yes	Yes	No	Yes	Yes	No	No	No	Yes	No	No	Yes	Yes	No	No	37.8	Yes	No	No	No	No	No	No	Never smoke	4.39	3	7.6
Male	56		2020-03-05	No			2020-02-27	No	No	No	No	No				Yes	No	No	Yes	No	Yes	No	36.7	No	No	No				No	Never smoke	5.81	3.36	31.9
Female	54		2020-03-05	No			2020-02-24	Yes	No	No	No	No				Yes	Yes	No	Yes	No	Yes	No	36.6	No	No	No				No	Ex-smoker	2.79	1.5	5.9
Female	78	23.1499996185302	2020-03-04	No			2020-02-23	No	No	Yes	Yes	Yes	No	No	No	Yes	Yes	No	No	No	Yes	No	36.8	No	No	Yes	Yes	No	No	No		2.3	1.46	67.4
Male	71		2020-03-04	No			2020-02-22	Yes	No	No	No	No				No	Yes	No	No	No	No	No	35.9	Yes	No	No	No	No	No	No	Never smoke	6.49	4.12	31.1
Female	50		2020-03-04	No			2020-03-03	Yes	No	No	Yes	Yes	No	No	No	No	No	No	Yes	No	Yes	No	38	No	No	No				No	Never smoke	4.27	1.73	0
Female	81		2020-03-05	No			2020-02-17	Yes	No	Yes	No	No				Yes	No	No	No	No	No	No	36.9	Yes	No	No	No	No	No	No		4.43	2.58	25.2
Male	81		2020-03-04	Yes	2020-03-01	Yes	2020-02-24	Yes	Yes	No	No	No				No	Yes	No	No	Yes	No	No	39	Yes	No	Yes	No	No	No	Yes
Female	72		2020-03-04	No			2020-02-27	Yes	No	No	No	No				No	No	No	Yes	Yes	No	No	39.5	Yes	No	No	No	No	No	No	Never smoke
Female	72	31.2299995422363	2020-03-04	No			2020-02-24	Yes	No	Yes	Yes	Yes	No	No	No	Yes	No	No	Yes	No	No	No	36.4	Yes	No	No	No	No	No	No	Never smoke	3.94	2.4	0
Female	43		2020-03-05	No			2020-02-26	Yes	No	No	No	No				No	Yes	No	No	No	No	No	36.7	No	No	No	No	No	No	No	Never smoke	5.22	3.05	0
Male	51		2020-03-05	No			2020-02-25	Yes	No	No	No	No				Yes	No	No	Yes	No	No	No	36.5	No	No	No				No	Never smoke	4.51	2.73	0
Male	63		2020-03-04	No			2020-02-24	No	Yes	No	No	No				No	No	No	No	No	Yes	No	36.7	Yes	No	No	No	No	No	No	Ex-smoker	4.12	2.42	15.9
Male	80		2020-03-04	No			2020-02-27	Yes	No	No	No	No				Yes	No	No	Yes	Yes	Yes	No	36.2	Yes	No	No	No	No	No	No		4.48	2.25	15.8
Female	77		2020-03-05	No			2020-02-25	Yes	Yes	No	Yes	Yes	No	No	No	Yes	Yes	No	No	Yes	No	No	37.5	Yes	No	Yes	No	No	No	No		5	2.73	41.1
Male	61		2020-03-04	No			2020-03-02	Yes	No	No	Yes	Yes	No	No	No	No	No	No	Yes	No	Yes	No	36.4	No	No	No				No		5.13	1.95	9.3
Female	81		2020-03-05	No			2020-03-04	Yes	No	No	No	No				Yes	No	No	No	No	No	No	38.1	Yes	No	No	No	Yes	No	Yes		4.88	3.81	90.5
Female	77		2020-03-06	No			2020-02-24	Yes	No	No	No	No				No	Yes	No	Yes	No	No	No	37.1	No	No	No				No	Never smoke	6.95	5.39	107
Male	77	26.2600002288818	2020-03-08	No			2020-02-26	No	No	No	No	No				No	No	No	Yes	No	No	No	36.4	Yes	Yes	No	No	No	No	No	Ex-smoker	6.54	4.28	0
Male	47	30.6900005340576	2020-03-05	No			2020-02-25	Yes	Yes	Yes	No	No				No	No	No	Yes	No	No	No	36.4	No	No	No				No	Never smoke	5.44	2.56	5.2
Female	48	34.2900009155273	2020-03-05	No			2020-02-25	Yes	No	No	Yes	Yes	No	No	No	Yes	Yes	Yes	Yes	No	No	No	36.9	No	No	No				No	Never smoke	6.47	2.97	7.9
Female	61		2020-03-06	No			2020-03-04	Yes	No	Yes	Yes	Yes	No	No	No	Yes	No	No	Yes	No	No	No	39	No	No	No	No	No	No	Yes	Never smoke	3.79	1.75	9.9
Female	38	23.6200008392333	2020-03-05	No			2020-02-28	Yes	Yes	No	Yes	Yes	No	No	No	Yes	Yes	No	No	No	Yes	No	36.8	No	No	No				No	Never smoke	4.73	1.17	0
Male	74		2020-03-07	No			2020-03-02	Yes	No	Yes	No	No				No	No	No	Yes	No	Yes	No	36.7	No	No	No	No	No	No	No	Current smoker	9.63	5.95	52.9
Male	50		2020-03-06	No			2020-03-03	Yes	No	Yes	Yes	Yes	No	No	No	No	No	No	Yes	No	Yes	No	37.3	No	No	No				No	Never smoke
Male	82		2020-03-06	No		Yes	2020-02-27	Yes	Yes	No	No	No				Yes	No	No	No	Yes	No	No	38.4	Yes	No	No	No	No	Yes	No	Never smoke	6.36	5.09	209
Female	76		2020-03-06	No			2020-02-27	Yes	No	No	No	No				Yes	No	No	Yes	Yes	No	No	36	Yes	No	No	No	No	No	No
Male	80		2020-03-07	Yes	2020-03-07	Yes	2020-03-02	Yes	No	Yes	No	No				No	No	No	No	Yes	No	No	38.9	Yes	Yes	No	No	No	No	No	Never smoke	2.7	2.07	81.3
Male	85	29.3799991607666	2020-03-07	Yes	2020-03-07	Yes	2020-02-29	Yes	No	No	No	No				No	No	No	Yes	Yes	No	No	37.7	Yes	No	No	Yes	Yes	Yes	No	Never smoke	4.63	3.27	162
Male	82	30	2020-03-08	Yes	2020-03-08	Yes	2020-03-01	Yes	No	Yes	No	No				Yes	No	No	Yes	Yes	No	No	38.6	Yes	No	No	No	No	No	No		9.06	7.44
Female	92	21.2299995422363	2020-03-08	No		No	2020-03-07	Yes	No	No	No	No				No	No	Yes	No	Yes	No	Yes	38.1	Yes	Yes	No	No	No	No	No		7.09	5.48	112
Male	91	22.7600002288818	2020-03-10	Yes	2020-03-09	Yes	2020-03-07	Yes	No	No	No	No				Yes	No	No	Yes	Yes	No	No	36	Yes	No	No	No	Yes	No	No	Ex-smoker	10.19	7.73	106
Male	73	24.7700004577636	2020-03-09	No		Yes	2020-03-05	Yes	No	No	Yes	Yes	No	No	No	No	No	No	Yes	Yes	No	No		Yes	No	No	No	Yes	No	No	Ex-smoker
Male	97	23.3899993896484	2020-03-07	No		Yes	2020-02-29	Yes	No	No	No	No				No	No	No	No	Yes	No	No	38.6	Yes	No	No	No	No	No	No	Ex-smoker	3.09	1.88	52.7
Male	49		2020-03-07	No			2020-02-28	Yes	Yes	No	Yes	Yes	No	No	No	Yes	No	No	Yes	Yes	No	No		No	No	No				No	Never smoke
Male	40		2020-03-07	No			2020-02-29	Yes	No	No	No	No				Yes	Yes	No	Yes	No	Yes	No		No	No	No				No	Never smoke
Male	79	22.5300006866455	2020-03-09	No			2020-03-07	Yes	No	No	Yes	Yes	No	No	No	Yes	No	No	Yes	Yes	No	No	37.4	Yes	No	No	No	No	No	No	Ex-smoker	5.26	4.01	5.5
Male	76	21.4500007629394	2020-03-04	No		No	2020-02-17	Yes	No	Yes	No	No				No	No	No	Yes	Yes	No	No	40	No	No	No				No	Never smoke	4.3	3.73	203.6
Male	58	25.25	2020-03-06	Yes	2020-03-06	No	2020-03-01	Yes	No	No	No	No				Yes	No	No	Yes	Yes	No	No	38.5	No	No	No	No	No	No	No		7.44	5.3	117
Female	86	32.4700012207031	2020-03-07	No		Yes	2020-03-01	Yes	No	No	No	No				No	No	No	No	Yes	No	No	39	Yes	Yes	No	No	No	No	No	Never smoke	8.3	6.4	221
Female	35	19	2020-03-09	No			2020-03-05	Yes	No	No	Yes	Yes	No	No	No	Yes	No	No	Yes	No	Yes	No	37	No	No	Yes	No	No	No	No		2.83	0.78
Male	69		2020-03-09	No			2020-03-01	Yes	No	No	No	No				Yes	No	No	Yes	No	No	No	38.8	No	Yes	No	No	No	Yes	No	Never smoke	5.83	3.45	28.3
Female	66		2020-03-09	No		No	2020-03-02	Yes	No	No	No	No				Yes	Yes	No	Yes	Yes	No	No	36.7	Yes	No	No	No	No	No	No	Never smoke	5.21	3.96	14.2
Female	92		2020-03-09	No			2020-03-07	Yes	No	No	No	No				Yes	No	No	Yes	No	No	No	36.4	Yes	No	No	No	No	No	No		3.8	2.58	8.6
Female	78	29.6900005340576	2020-03-09	No		No	2020-03-06	Yes	No	No	No	No				Yes	No	No	Yes	Yes	No	No	37.9	Yes	No	No	No	No	No	Yes	Never smoke
Female	78	31.6299991607666	2020-03-08	Yes	2020-03-08		2020-03-01	Yes	No	Yes	Yes	No	No	No	Yes	Yes	No	No	Yes	Yes	No	No	38.8	Yes	No	No	No	Yes	No	No	Never smoke	4.54	3.37	73.4
Male	68	35.75	2020-03-10	Yes	2020-03-08	Yes	2020-03-05	Yes	No	No	Yes	Yes	No	No	No	Yes	No	No	Yes	Yes	Yes	No	37	Yes	No	No	No	No	No	No	Never smoke	16.43	14.92
Female	64	24.9699993133544	2020-03-10	No			2020-02-29	Yes	Yes	No	No	No				No	No	No	No	Yes	No	No		Yes	No	No	Yes	No	No	Yes	Never smoke	4.48	1.99	27.7
Female	90	17.0400009155273	2020-03-10	No		No	2020-03-01	No	No	No	No	No				No	No	No	Yes	Yes	Yes	Yes	36.7	No	No	Yes	No	No	Yes	No	Never smoke	12.12	10.3	182.8
Female	92	20.3099994659423	2020-03-10	No		Yes	2020-02-29	Yes	No	No	No	No				Yes	No	No	No	Yes	No	Yes	37.5	No	No	No	No	No	No	No	Never smoke	15.67	10.97	36.8
Male	84	24.6900005340576	2020-03-11	No		Yes	2020-03-03	No	No	No	No	No				No	No	No	Yes	Yes	No	No	36.6	Yes	Yes	No	No	No	Yes	No	Ex-smoker	2.18	1.19	89.8
Male	54	40.599998474121	2020-03-11	No			2020-03-02	Yes	No	Yes	Yes	Yes	Yes	No	No	Yes	No	Yes	No	Yes	Yes	No		No	Yes	No	No	No	No	No	Never smoke	4.54	3	57.6
Male	78	25.6499996185302	2020-03-08	No		Yes	2020-03-04	Yes	No	No	No	No				No	No	No	Yes	Yes	No	No	38.7	No	Yes	No	Yes	No	No	Yes	Ex-smoker	118.89	2.38	164
Male	88	23.0300006866455	2020-03-11	No		No	2020-03-03	Yes	Yes	Yes	No	No				No	No	No	Yes	Yes	No	Yes	39.4	Yes	No	No	No	No	No	No	Ex-smoker	10.89	9.68	307.5
Female	65		2020-03-11	Yes	2020-03-11	Yes	2020-03-02	Yes	No	No	Yes	Yes	No	No	No	No	No	No	Yes	Yes	Yes	No	39.7	Yes	Yes	No	No	No	No	No	Never smoke	5.67	4.11	74.1
Female	78		2020-03-11	No			2020-02-26	Yes	No	No	No	No				No	No	No	Yes	Yes	No	No	37.1	Yes	Yes	No	No	No	No	No	Never smoke	8.93	7.53	131
Male	84		2020-03-11	No			2020-03-03	Yes	No	No	No	No				Yes	No	No	Yes	No	No	No	36.1	No	No	No	No	No	No	No
Male	84	28.3799991607666	2020-03-10	No		Yes	2020-03-07	Yes	No	No	No	No				No	No	No	Yes	Yes	No	No	39.5	Yes	No	Yes	No	No	No	Yes	Ex-smoker	4.14	3.76	157
Male	77	25.2800006866455	2020-03-10	Yes	2020-03-10	No	2020-02-24	Yes	No	No	No	No				Yes	No	No	No	Yes	No	No	37	Yes	No	No	No	Yes	No	No	Ex-smoker	25.08	19.56	195
Male	54	34.7799987792968	2020-03-12	No		No	2020-03-01	Yes	No	No	No	No				Yes	No	No	Yes	Yes	No	No	38	Yes	No	No	No	No	No	No	Never smoke
Female	85		2020-03-11	No			2020-02-24	Yes	No	No	No	No				Yes	No	No	Yes	Yes	No	No	37.9	No	No	No				No	Never smoke	7.82	5.11	52.9
Male	78	25.7099990844726	2020-03-12	No			2020-03-08	Yes	No	No	Yes	Yes	No	No	No	No	No	No	Yes	Yes	No	No	37.8	Yes	No	No	No	No	No	No	Never smoke	6.04	4.44	22.7
Male	91	29.6900005340576	2020-03-12	No			2020-03-04	Yes	No	No	Yes	Yes	No	No	Yes	Yes	No	Yes	Yes	Yes	No	No	37	Yes	No	Yes	No	No	Yes	Yes	Never smoke	5.2	4.21	133.3
Male	41		2020-03-11	No			2020-03-01	Yes	No	No	Yes	Yes	No	No	No	Yes	No	No	No	No	No	No	39.4	Yes	No	Yes	No	No	No	No		4.73	3.7	36.9
Female	85	21.6399993896484	2020-03-12	No			2020-03-04	Yes	No	No	No	No				Yes	No	No	No	No	No	No	38	Yes	Yes	No	No	No	No	No	Never smoke	7.7	5.31	13.2
Male	37		2020-03-16	No			2020-03-08	Yes	No	No	No	No				Yes	No	No	Yes	No	No	No	39.9	No	No	No	Yes	No	No	No	Never smoke
Male	37	24.7600002288818	2020-03-18	Yes	2020-03-18		2020-03-06	Yes	No	No	No	No				Yes	No	No	No	Yes	Yes	No	39.1	No	No	No	Yes	No	No	No	Never smoke
Female	84	18.7299995422363	2020-03-13	No		No	2020-03-02	Yes	No	Yes	No	No				Yes	No	No	No	Yes	No	No	38.4	Yes	Yes	No	No	No	No	No	Never smoke	4.69	3.24
Male	72	26.7000007629394	2020-03-12	No			2020-03-02	No	No	No	No	No				No	No	No	Yes	No	No	No	36.5	Yes	No	No	No	No	No	No	Never smoke	8.52	6.57	83.3
Male	70	22.2700004577636	2020-03-13	Yes	2020-03-12	Yes	2020-03-05	Yes	No	No	Yes	Yes	No	No	No	No	No	No	No	Yes	No	No	36.5	Yes	Yes	No	No	No	Yes	No	Ex-smoker	5.01	3.81	27.3
Male	57		2020-03-13	No			2020-02-28	No	No	No	No	No				Yes	No	No	Yes	No	No	No	36.2	No	No	No	No	No	No	Yes	Never smoke	2.04	1.61	9.3
Male	80	31.0200004577636	2020-03-13	No			2020-03-10	Yes	No	No	Yes	Yes	No	No	No	Yes	No	No	Yes	Yes	No	No	38.8	Yes	Yes	No	Yes	Yes	No	No	Never smoke	6.53	3.36	12
Female	87	28.8899993896484	2020-03-13	No			2020-03-08	No	No	No	No	No				Yes	No	No	Yes	Yes	No	Yes	37	Yes	No	No	No	No	No	No	Never smoke	6.9	6.08	178.8
Male	70	23.3899993896484	2020-03-12	No		Yes	2020-03-09	Yes	No	No	No	No				Yes	No	No	Yes	Yes	No	Yes	37.6	No	No	No				No	Ex-smoker	10.77	9.65	144
Female	85	17.5300006866455	2020-03-13	No			2020-03-11	Yes	No	No	No	No				Yes	No	No	No	No	No	Yes	37.5	Yes	No	No	No	No	No	No		14.27	10.86	91.8
Male	66		2020-03-13	No			2020-02-28	No	No	Yes	Yes	No	No	No	Yes	Yes	No	No	Yes	Yes	No	No	37.6	No	Yes	No	No	No	No	No	Ex-smoker	5.89	4.25	111.1
Male	44	28.0599994659423	2020-03-13	No		No	2020-03-08	Yes	No	No	No	No				No	No	No	Yes	Yes	No	No		No	No	No	Yes	No	No	No	Ex-smoker
Male	75	21.2000007629394	2020-03-14	No		No	2020-03-09	Yes	No	No	No	No				No	No	No	Yes	Yes	No	No	37.3	No	No	No	No	No	Yes	No	Ex-smoker	3.62	2.72	9.9
Male	92	19.7199993133544	2020-03-14	No			2020-03-11	Yes	No	Yes	No	No				Yes	Yes	No	Yes	Yes	No	Yes	38.3	Yes	No	No	No	No	No	Yes	Ex-smoker	5.79	3.73	82.5
Male	79	28.6900005340576	2020-03-14	No		Yes	2020-02-24	Yes	No	No	No	No				Yes	No	No	Yes	Yes	No	No	36.9	Yes	No	No	No	No	No	Yes	Ex-smoker	5.62	3.45	170.6
Female	68	30.0599994659423	2020-03-14	No			2020-03-11	Yes	No	Yes	No	No				Yes	No	No	Yes	Yes	No	No	38.2	Yes	No	No	No	No	No	No	Never smoke	7.13	5.18	45.6
Male	74	20.2900009155273	2020-03-17	No		Yes	2020-03-09	Yes	No	No	No	No				Yes	No	No	Yes	Yes	No	No	39.3	Yes	No	Yes	No	Yes	Yes	Yes	Ex-smoker	7.79	5.56	101
Female	67	32.2700004577636	2020-03-15	Yes	2020-03-15	No	2020-03-01	Yes	No	No	No	No				No	No	Yes	No	Yes	No	No	38.3	Yes	Yes	No	Yes	No	No	Yes	Never smoke	4.29	3.06	56.6
Male	86	20.7600002288818	2020-03-16	Yes	2020-03-14	No	2020-03-13	Yes	No	No	No	No				Yes	No	No	Yes	Yes	No	No	38.3	Yes	No	No	No	No	Yes	No		8.42	7.29	98.6
Male	82		2020-03-15	No			2020-03-07	Yes	Yes	No	No	No				Yes	No	No	Yes	Yes	No	No	35.8	No	Yes	No	No	No	No	No		5.38	4.88	199.6
Male	79	32.7400016784667	2020-03-14	No			2020-03-09	Yes	No	No	No	No				No	No	No	Yes	No	No	No	38.5	Yes	Yes	No	No	No	Yes	No	Ex-smoker	8.33	5.59	11.2
Male	85		2020-03-16	No		Yes	2020-03-05	Yes	No	No	No	No				No	No	Yes	No	Yes	No	No	38.7	Yes	Yes	No	No	No	No	Yes		5.96	5.15	91.1
Female	89		2020-03-15	No			2020-03-11	Yes	No	No	No	No				Yes	No	No	Yes	Yes	No	No	36.3	Yes	Yes	No	Yes	No	No	No	Never smoke	18.75	16.31	95
Male	60	23.3400001525878	2020-03-16	Yes	2020-03-16	No	2020-03-11	Yes	No	No	No	No				Yes	Yes	No	Yes	Yes	No	No	37.6	No	No	No				No	Never smoke	7.84	7.18	172.6
Female	78	28.2999992370605	2020-03-16	No		No	2020-03-09	Yes	No	Yes	Yes	Yes	No	No	No	Yes	No	No	Yes	Yes	No	No	37.8	Yes	No	No	No	No	Yes	No		4.74	3.78	110.1
Female	86	23.829999923706	2020-03-16	No			2020-03-13	Yes	No	No	No	No				Yes	No	No	Yes	Yes	No	No	38.3	Yes	No	Yes	No	Yes	No	Yes	Never smoke	6.62	3.86	11.1
Male	90	20.7199993133544	2020-03-17	No		Yes	2020-03-14	Yes	Yes	No	No	No				Yes	No	No	Yes	No	No	No	37.6	Yes	No	No	No	No	No	No	Ex-smoker	5.23	3.74	51.4
Male	27	28.7000007629394	2020-03-15	Yes	2020-03-15	No	2020-03-06	Yes	No	No	No	No				Yes	No	No	Yes	Yes	No	No	36.5	No	No	No				No	Never smoke	6.08	4.25	12.3
Female	44	18.3600006103515	2020-03-16	No			2020-03-07	Yes	No	No	No	No				Yes	No	No	Yes	Yes	No	No	37.3	No	No	No	No	No	Yes	No	Never smoke	4.28	2.64	11.6
Female	73	29.0699996948242	2020-03-16	Yes	2020-03-16	No	2020-03-10	Yes	No	No	No	No				Yes	No	No	Yes	Yes	No	No	37.4	Yes	Yes	No	No	No	Yes	No	Never smoke	5.49	3.53	117
Female	83	32.4599990844726	2020-03-17	No			2020-03-13	Yes	No	Yes	No	No				Yes	Yes	No	Yes	No	Yes	No	38	Yes	Yes	No	No	No	No	No		6.25	5.21	146.8
Male	81	26.2199993133544	2020-03-16	No		Yes	2020-03-01	Yes	No	No	No	No				Yes	No	Yes	Yes	Yes	No	No	38.2	No	No	No	No	No	Yes	Yes	Ex-smoker	8.62	5.9	53.6
Male	78	24.7600002288818	2020-03-16	No		No	2020-03-14	Yes	No	No	No	No				Yes	No	Yes	Yes	No	No	No	38.2	No	No	No	No	No	No	Yes	Never smoke	5.61	3.24	20.8
Female	92	17.329999923706	2020-03-16	No		Yes	2020-03-15	Yes	No	No	No	No				Yes	No	No	Yes	Yes	No	No	37.2	Yes	Yes	No	No	No	No	No	Never smoke	7.19	3.58	8.3
Male	81		2020-03-16	No		No	2020-03-06	Yes	No	No	No	No				Yes	No	Yes	No	Yes	No	No	36.9	Yes	No	No	No	Yes	Yes	No	Ex-smoker	3.44	2.03	63.6
Male	63	26.8500003814697	2020-03-16	No		No	2020-03-06	Yes	No	No	No	No				No	No	Yes	Yes	Yes	No	No	38.7	Yes	No	Yes	No	No	No	No	Never smoke	5.84	4.82	208.2
Female	69	27.7299995422363	2020-03-16	No		No	2020-03-01	Yes	No	Yes	No	No				Yes	No	No	Yes	No	No	No	38.5	No	Yes	No	No	Yes	No	Yes	Never smoke	2.36	1.15	18.2
Female	83	35.0800018310546	2020-03-16	No		No	2020-03-13	Yes	No	No	No	No				Yes	No	No	Yes	Yes	No	No	37.8	Yes	No	No	No	Yes	Yes	Yes	Never smoke	5.47	3.73	42.3
Male	90	26.1800003051757	2020-03-17	No			2020-03-14	Yes	No	Yes	No	No				Yes	No	No	Yes	Yes	No	No	37.3	Yes	No	No	No	Yes	No	No	Never smoke	3.86	2.43	59.8
Female	88	27.1100006103515	2020-03-17	Yes	2020-03-17		2020-03-01	Yes	No	No	No	No				Yes	No	No	Yes	Yes	No	No	37.2	Yes	Yes	Yes	No	Yes	No	No	Never smoke	9.09	6.44	142
Male	96	29.2999992370605	2020-03-18	No		Yes	2020-03-16	Yes	No	No	No	No				Yes	No	No	Yes	Yes	No	No	39.4	Yes	No	No	Yes	Yes	Yes	No	Ex-smoker	7.3	6.05	53.7
Male	54	29.3899993896484	2020-03-18	No			2020-03-11	Yes	No	No	Yes	Yes	No	No	No	No	No	No	Yes	No	Yes	No	37.6	No	No	No				No	Never smoke	7.23	5.19	175
Female	57	34.6699981689453	2020-03-18	No			2020-03-16	Yes	No	No	Yes	Yes	No	No	No	No	No	No	Yes	No	Yes	No	39.4	No	Yes	No	No	No	Yes	No		5.51	3.22	15
Female	76	29.9699993133544	2020-03-12	No			2020-03-06	Yes	No	No	Yes	Yes	No	No	No	No	No	No	Yes	Yes	Yes	No	37.7	No	No	No	No	No	No	Yes	Never smoke	3.4	2.38	31.2
Male	79	25.2099990844726	2020-03-18	No			2020-03-12	Yes	No	No	Yes	Yes	Yes	No	No	Yes	Yes	No	Yes	Yes	No	No	38.8	Yes	Yes	No	No	No	No	No	Ex-smoker	9.56	8	173
Male	59	25.5900001525878	2020-03-18	No			2020-03-02	Yes	No	Yes	Yes	Yes	No	No	No	Yes	No	Yes	Yes	Yes	Yes	No	37.6	Yes	No	No	No	No	No	No	Ex-smoker	6.62	5.26	93.3
Male	28		2020-03-17	No			2020-03-10	Yes	No	No	No	No				Yes	No	No	Yes	No	No	No	37	No	No	No				No	Never smoke	7.57	5.62	44.9
Male	72		2020-03-18	No		No	2020-03-11	Yes	No	Yes	No	No				Yes	No	No	Yes	Yes	No	No	37.5	Yes	No	No	No	No	No	No	Never smoke	3.98	3.26	60.2
Female	79	37.6599998474121	2020-03-18	No		Yes	2020-03-15	Yes	No	No	No	No				Yes	No	No	Yes	Yes	No	No	39.5	No	No	No	No	No	Yes	No	Never smoke	6.63	6.43	219
Male	87		2020-03-12	No			2020-03-01	Yes	No	Yes	No	No				Yes	No	No	Yes	Yes	No	No	37.4	Yes	No	No	No	No	Yes	Yes	Ex-smoker	6.65	5.32	125.7
Female	66		2020-03-09	No			2020-03-06	Yes	No	No	No	No				Yes	Yes	No	Yes	Yes	No	No	39.4	Yes	No	No	No	No	No	No	Never smoke	5.21	3.96	14.2
Female	77	23.8099994659423	2020-03-20	No			2020-03-13	Yes	No	No	No	No				No	No	No	Yes	Yes	No	No	38.6	No	No	No	No	No	Yes	No	Ex-smoker	6.86	4.99	59.3
Male	90		2020-03-20	No		Yes	2020-03-11	Yes	No	Yes	Yes	Yes	No	No	No	Yes	No	No	Yes	Yes	No	No	38.2	Yes	No	No	No	Yes	No	Yes	Never smoke	4.23	3.49	32.6
Female	62	23.3400001525878	2020-03-20	No		No	2020-03-13	Yes	No	Yes	Yes	Yes	No	No	No	Yes	No	No	Yes	Yes	No	No	39.7	No	No	No				No	Never smoke	3.93	2.92	31.2
Male	75	29.9799995422363	2020-03-20	No		No	2020-03-10	Yes	No	Yes	No	No				No	No	No	Yes	No	No	No	36.7	No	No	No	No	No	Yes	No	Never smoke	8.68	7.38	206
Female	72	24.9799995422363	2020-03-20	No		No	2020-03-13	Yes	No	Yes	Yes	Yes	No	No	No	No	No	Yes	Yes	Yes	Yes	No	39.3	Yes	Yes	No	No	No	No	No	Never smoke	7.01	5.38	73.1
Male	82		2020-03-18	No		Yes	2020-03-11	Yes	No	No	Yes	Yes	No	No	No	Yes	No	No	Yes	Yes	No	No	39	No	No	No	No	No	No	No		16.55	13.84	175
Female	68		2020-03-19	No			2020-03-09	Yes	No	No	Yes	Yes	No	No	No	Yes	No	No	Yes	No	No	No	38.3	No	No	No	Yes	No	No	Yes	Never smoke	4.41	2.97	51.5
Male	93	23.6599998474121	2020-03-19	No			2020-03-17	Yes	No	No	No	No				Yes	No	No	Yes	No	No	No	38.7	Yes	No	No	No	No	No	No	Never smoke	3.09	1.38	38.2
Female	85	33.2999992370605	2020-03-21	No			2020-03-19	Yes	No	No	Yes	Yes	No	No	No	Yes	No	No	Yes	No	No	No	37.5	No	No	No	No	No	No	No	Never smoke	6.36	5.13	42.8
Male	81	18.6100006103515	2020-03-24	Yes	2020-03-22	Yes	2020-03-20	No	No	No	Yes	No	No	No	Yes	Yes	No	No	No	No	No	Yes	35	Yes	Yes	No	No	No	No	No	Ex-smoker	11.32	7.92	5.8
Female	73		2020-03-23	Yes	2020-03-23	No	2020-03-16	Yes	No	Yes	Yes	Yes	No	No	No	Yes	No	No	Yes	Yes	No	No	35.5	No	No	No	No	No	No	No	Current smoker	22.84	17.79	90.9
Male	84	27.4500007629394	2020-03-23	No			2020-03-23	Yes	No	No	No	No				Yes	No	No	Yes	Yes	No	No	38.6	Yes	No	No	No	No	No	No	Never smoke	3.87	2.3	24.4
Male	64	37.0400009155273	2020-03-24	No		No	2020-03-17	Yes	No	Yes	Yes	No	No	Yes	No	Yes	No	No	Yes	Yes	No	No	38.4	Yes	Yes	No	No	No	Yes	No	Never smoke	4.23	3.1	107
Male	47	24.6800003051757	2020-03-19	No			2020-03-05	Yes	No	No	No	No				Yes	No	No	Yes	Yes	No	No	38.4	No	Yes	No	No	No	No	No	Never smoke	6.07	5.01	112
Male	49		2020-03-28	Yes	2020-03-23	Yes	2020-03-16	Yes	No	No	No	No				Yes	No	No	Yes	Yes	No	No	36	No	No	No				No	Ex-smoker	3.05	2.68	131.9
Male	54	31.4099998474121	2020-03-23	No		No	2020-03-15	Yes	No	No	Yes	Yes	No	No	No	No	No	No	Yes	No	No	No	38.3	Yes	Yes	Yes	Yes	No	No	No	Never smoke	8.25	6.07	125
Male	84	31.0200004577636	2020-03-24	No		No	2020-03-04	Yes	No	Yes	No	No				Yes	No	No	No	Yes	No	No	38.8	Yes	Yes	No	No	No	No	Yes	Never smoke	4.3	3.15	94.3
Male	41		2020-03-23	Yes	2020-03-23	Yes	2020-03-13	Yes	No	No	No	No				No	No	No	Yes	Yes	No	No	39.6	No	No	No				No	Never smoke	8.93	7.42
Male	72		2020-03-24	Yes	2020-03-24	No	2020-03-22	Yes	No	No	No	No				No	No	No	No	Yes	No	No	37.9	No	No	No	No	No	No	No	Ex-smoker	5.29	4.44	106
Male	78	29.3199996948242	2020-03-20	No			2020-03-05	Yes	No	No	No	No				No	No	No	No	Yes	No	No	37.7	Yes	Yes	No	No	Yes	No	No	Ex-smoker	5.99	3.91	16.5
Male	86	28.079999923706	2020-03-17	No			2020-03-14	Yes	No	No	No	No				Yes	No	No	Yes	Yes	No	No	38	Yes	No	No	No	No	No	No	Never smoke	3.05	2.28	101
Male	55	26.8799991607666	2020-03-17	No			2020-03-08	Yes	No	No	No	No				Yes	No	No	Yes	Yes	No	No	38.3	No	No	No	No	No	No	No	Ex-smoker	6.25	3.23	31.3
Male	92	26.4400005340576	2020-03-16	No		Yes	2020-03-15	Yes	No	Yes	Yes	No	No	No	Yes	No	No	Yes	Yes	Yes	No	Yes	37.4	Yes	No	No	No	No	No	No	Ex-smoker	7.56	6.18	69.3
Male	71	26.4699993133544	2020-03-17	No			2020-03-16	Yes	No	Yes	No	No				Yes	No	No	Yes	Yes	No	No	39.4	Yes	Yes	No	No	No	No	No	Ex-smoker	5.98	4.9	39.9
Female	94		2020-03-24	No			2020-03-21	Yes	Yes	Yes	No	No				Yes	No	No	No	Yes	No	No	37.5	Yes	No	Yes	No	Yes	No	No	Never smoke	5.01	3.06	58.4
Female	37	25.9500007629394	2020-03-24	No			2020-03-20	Yes	No	No	No	No				No	Yes	No	Yes	No	Yes	No	40	No	No	No	No	No	No	No	Never smoke	5.42	4.01	39.6
Female	52	37.3400001525878	2020-03-24	No			2020-03-15	Yes	No	No	Yes	Yes	No	No	No	No	No	No	Yes	No	Yes	No	38.5	Yes	No	No	Yes	No	No	No	Never smoke	6.34	4.17	114
Male	59		2020-03-23	Yes	2020-03-23		2020-03-11	Yes	No	No	No	No				Yes	No	No	Yes	No	No	No	38.2	No	No	No				No	Never smoke	9.34	7.69	255
Male	68	21.2199993133544	2020-03-27	No			2020-03-16	Yes	No	No	No	No				Yes	No	No	Yes	Yes	No	No	36.4	No	Yes	No	No	No	No	No	Current smoker	5.46	4.07	188
Female	61	33.8300018310546	2020-03-27	No			2020-03-21	Yes	No	Yes	Yes	Yes	No	No	Yes	Yes	No	Yes	Yes	Yes	Yes	No	37.7	No	No	No	No	No	No	No	Never smoke	4.04	2.59	21.7
Female	89	23.7299995422363	2020-03-28	No		No	2020-03-17	Yes	No	No	No	No				No	No	No	Yes	No	No	No	37.4	Yes	No	No	No	No	No	Yes	Never smoke	2.76	1.79	17.8
Male	38	17.7099990844726	2020-03-27	Yes	2020-03-27	No	2020-03-23	Yes	No	No	No	No				Yes	No	No	Yes	No	No	No	40	No	No	No	Yes	No	No	No	Never smoke	2.09	1.73	132
Female	92		2020-03-27	No		Yes	2020-03-23	Yes	Yes	No	No	No				Yes	Yes	Yes	Yes	Yes	No	Yes	38	Yes	No	No	No	No	No	Yes	Never smoke	8.42	7.11	15.5
Female	36	26.1700000762939	2020-03-27	No			2020-03-25	Yes	Yes	No	Yes	Yes	No	No	No	Yes	Yes	No	Yes	No	Yes	No	38.5	Yes	Yes	No	No	No	No	No	Never smoke	7.7	5.85	14.9
Female	76	29.75	2020-03-27	No			2020-03-19	Yes	No	Yes	No	No				Yes	No	Yes	No	No	No	No	38.5	No	No	No	No	No	No	Yes	Never smoke	4.93	3.99	18.3
Female	78	17.7800006866455	2020-03-27	No		No	2020-03-17	Yes	No	Yes	Yes	Yes	No	No	No	Yes	No	No	No	No	No	Yes		No	No	No	No	No	No	No	Never smoke	6.24	5.23	43.8
Male	82		2020-03-27	No			2020-03-17	Yes	No	Yes	No	No				Yes	No	No	Yes	Yes	No	No		Yes	No	No	No	No	No	No	Never smoke	7.99	7	180
Female	90	23.8099994659423	2020-03-28	No		No	2020-03-21	Yes	No	Yes	No	No				No	No	Yes	Yes	No	No	No	36.4	No	No	No	No	No	No	No	Ex-smoker	3.02	1.6	20.1
Male	87	20.6200008392333	2020-03-28	No		No	2020-03-21	Yes	No	Yes	No	No				Yes	No	Yes	No	Yes	No	No	36.6	No	Yes	No	No	No	No	No	Ex-smoker	8.46	7.61	146
Female	58	27.6100006103515	2020-03-28	Yes	2020-03-28	No	2020-03-22	Yes	No	No	No	No				Yes	No	No	Yes	Yes	No	Yes	38.2	Yes	Yes	Yes	No	No	No	No	Never smoke	5.6	3.35
Male	21	28.9300003051757	2020-03-14	No			2020-03-07	Yes	No	No	Yes	No	No	No	Yes	Yes	No	Yes	Yes	No	No	No	38.7	No	No	No				No	Never smoke	6.38	4.94	18.3
Male	69	30.6700000762939	2020-03-28	Yes	2020-03-26	No	2020-03-17	Yes	No	No	No	No				Yes	No	No	Yes	No	No	No	38.8	Yes	Yes	No	No	No	No	No	Ex-smoker	5.11	4.1	105
Male	71	24.2199993133544	2020-03-28	Yes	2020-03-28	No	2020-03-21	Yes	No	No	No	No				Yes	No	No	Yes	Yes	No	Yes	35.3	Yes	No	No	No	No	No	Yes	Ex-smoker	6.54	5.5
Male	59	24.1800003051757	2020-03-27	No			2020-03-13	Yes	No	No	No	No				No	No	No	Yes	Yes	No	No	39.6	No	Yes	No	No	No	No	No	Ex-smoker	7.16	5.97	43.3
Male	90		2020-03-28	No		Yes	2020-03-27	Yes	No	No	No	No				No	No	No	No	Yes	No	No	38.7	No	No	No	No	No	No	No	Never smoke	7.92	6.51	59.1
Female	84	31.6599998474121	2020-03-29	No		No	2020-03-27	Yes	No	No	No	No				Yes	No	No	No	Yes	No	No	37.7	Yes	No	No	No	No	Yes	Yes		7.19	5.54	35.5
Female	83	19.5300006866455	2020-03-29	No		No	2020-03-28	Yes	No	No	No	No				Yes	No	No	Yes	Yes	No	No	38.9	No	Yes	No	No	No	No	Yes		13.57	10.58	199
Male	70		2020-03-28	Yes	2020-03-28	No	2020-03-16	Yes	No	No	No	No				Yes	No	No	Yes	Yes	No	No	39	No	No	No	No	No	No	No	Ex-smoker	7.61	6.57
Male	78		2020-03-28	Yes	2020-03-28	Yes	2020-03-26	Yes	No	No	No	No				Yes	Yes	No	Yes	Yes	No	No	37.3	Yes	No	No	No	No	No	No	Ex-smoker	8.8	8.27
Female	48		2020-03-29	Yes	2020-03-29	No	2020-03-19	Yes	No	No	No	No				Yes	No	No	Yes	Yes	No	No	37.8	No	No	No				No	Never smoke	17.41	15.62	227.1
Male	68	21.7399997711181	2020-03-28	No		No	2020-03-17	Yes	No	No	No	No				Yes	No	No	Yes	Yes	Yes	No	37.6	No	No	No				No	Ex-smoker	8.28	7.13	185
Male	88	27.1700000762939	2020-03-30	No		Yes	2020-03-22	Yes	No	Yes	No	No				Yes	No	No	Yes	Yes	No	No	38.1	Yes	Yes	No	No	No	No	No	Ex-smoker	2.95	2.06	52.1
Male	57		2020-03-31	Yes	2020-03-31	Yes	2020-03-16	Yes	No	No	No	No				Yes	No	No	No	Yes	No	No		Yes	No	No	No	No	No	No	Ex-smoker	11.93	10.46
Male	35	20.7600002288818	2020-03-31	No			2020-03-22	Yes	No	Yes	Yes	Yes	No	Yes	Yes	Yes	Yes	No	Yes	Yes	Yes	No	39	No	No	Yes	No	No	No	No	Never smoke	6.53	4.99	143
Male	74	27.1200008392333	2020-03-31	No		No	2020-03-27	Yes	No	Yes	No	No				Yes	No	No	Yes	Yes	Yes	No	37.5	No	No	No	No	No	Yes	No		6.1	4.46	117
Male	47	28.3400001525878	2020-03-31	No			2020-03-22	Yes	No	No	Yes	Yes	No	No	No	Yes	No	No	Yes	Yes	No	No	39.5	Yes	No	No	No	No	No	No	Never smoke	5.9	4.88	122
Male	63	22.3199996948242	2020-03-31	Yes	2020-03-23	Yes	2020-03-18	Yes	No	No	No	No				Yes	No	No	Yes	Yes	No	No	39	Yes	No	No	No	No	No	Yes		2.8	1.7	168
Female	99	26.5599994659423	2020-04-02	No			2020-03-26	Yes	No	No	No	No				Yes	No	No	Yes	Yes	No	No	38.2	No	No	No	No	No	Yes	No	Never smoke	8.06	6.81	91.6
Female	90	17.2199993133544	2020-04-02	No			2020-03-26	No	No	Yes	No	No				Yes	No	No	Yes	No	No	No	36.5	Yes	No	No	No	No	No	No	Never smoke	5.45	3.66	9.5
Male	71	36.6300010681152	2020-04-02	No			2020-03-30	Yes	No	No	No	No				Yes	No	No	Yes	Yes	No	No	38	Yes	No	No	No	No	No	No	Current smoker	3.34	2.68	76.3
Male	84	17.3600006103515	2020-04-02	No			2020-03-30	Yes	No	Yes	No	No				Yes	No	No	No	Yes	No	No	36.5	Yes	No	No	No	No	Yes	No	Ex-smoker	10.66	8.97	94.7
Male	62	30	2020-03-30	Yes	2020-03-28	No	2020-03-23	Yes	No	No	No	No				Yes	No	No	Yes	Yes	No	No		Yes	Yes	No	No	No	No	Yes	Ex-smoker	7.7	4.6	112
Male	63	16.2199993133544	2020-04-03	No			2020-03-12	No	No	No	No	No				Yes	No	No	Yes	Yes	No	No	36.2	No	Yes	No	No	No	No	No	Never smoke	23.1	18.8	159
Male	65	28.9599990844726	2020-04-08	No		No	2020-03-29	Yes	No	No	Yes	No	No	No	Yes	Yes	No	Yes	Yes	Yes	No	No	38.2	Yes	Yes	Yes	No	No	No	Yes	Never smoke	15.03	5.11	29.1
Female	92		2020-04-04	No		Yes	2020-04-02	Yes	No	No	No	No				Yes	No	No	No	Yes	No	No	36.1	No	No	No	No	No	No	No	Never smoke	5.1	3.5	61.4
Male	75	27.4300003051757	2020-04-03	No		No	2020-04-03	Yes	No	No	No	No				Yes	No	No	No	Yes	No	No	39.5	Yes	No	No	No	No	No	No		5.8	4.44	20.4
Male	70	24.5900001525878	2020-04-02	Yes	2020-04-02	Yes	2020-03-26	Yes	No	Yes	No	No				Yes	No	No	No	Yes	No	No	39	No	No	No	No	No	No	No		13.37	12.45
Male	88	20.7600002288818	2020-04-02	No		Yes	2020-04-01	No	No	No	No	No				Yes	No	No	Yes	Yes	No	No	36.9	No	Yes	No	No	No	No	Yes	Never smoke	4.34	2.73	28.7
Male	79	31.2199993133544	2020-04-03	No		Yes	2020-03-02	No	No	No	No	No				Yes	No	No	Yes	Yes	No	No	37	Yes	No	No	No	Yes	Yes	No	Never smoke	16.73	14.22	102.7
Female	26	39.1399993896484	2020-04-06	No			2020-04-02	No	No	No	Yes	Yes	No	No	No	Yes	Yes	No	Yes	No	No	No		No	No	No	No	No	No	No	Never smoke
Male	72	25.3500003814697	2020-03-19	Yes	2020-03-18		2020-03-11	Yes	No	No	No	No				Yes	Yes	No	Yes	Yes	No	No	37.8	Yes	No	No	No	No	No	No		4.23	2.94	41.3
Male	82	29.0599994659423	2020-04-06	No		Yes	2020-03-31	Yes	No	Yes	Yes	Yes	No	No	Yes	Yes	No	Yes	Yes	Yes	No	No	38.3	No	No	No	No	No	No	No	Never smoke	5.34	2.07	40.4
Male	88	20.6599998474121	2020-04-04	No			2020-03-29	Yes	No	No	No	No				Yes	No	No	Yes	No	No	No	37.9	Yes	No	No	No	Yes	No	Yes	Current smoker	7.38	5.31	81
Male	56	25.829999923706	2020-04-05	Yes	2020-04-05		2020-03-24	Yes	No	No	No	No				Yes	No	No	Yes	Yes	Yes	No	39	No	No	No				No	Never smoke	4.99	4.17	136
Male	44	34.0499992370605	2020-04-05	Yes	2020-04-05	No	2020-03-27	Yes	No	No	Yes	Yes	No	No	No	Yes	No	No	Yes	No	Yes	No	36.7	No	No	No	Yes	No	No	No	Ex-smoker	4.33	3.5	48.4
Male	66	32.25	2020-03-26	No		No	2020-03-20	Yes	No	No	Yes	Yes	Yes	No	No	No	No	No	Yes	Yes	Yes	No	39	Yes	No	No	No	No	No	No	Never smoke
Male	44	26.0599994659423	2020-04-05	No			2020-03-27	Yes	No	No	Yes	Yes	No	No	No	Yes	No	No	Yes	Yes	No	No	39.2	No	No	No				No	Never smoke	4.75	3.5	116
Male	57	26.1200008392333	2020-04-06	No			2020-03-28	Yes	No	No	No	No				Yes	Yes	No	Yes	Yes	Yes	No	36.6	No	No	No	No	No	No	No	Current smoker	8.64	5.94	164
Male	53	28.7299995422363	2020-04-04	Yes	2020-04-01	No	2020-03-28	Yes	No	Yes	Yes	Yes	No	Yes	No	Yes	No	No	Yes	Yes	No	No		No	Yes	No	No	No	No	No	Never smoke	9.8		214
Male	84	46.2900009155273	2020-04-06	No		Yes	2020-04-04	Yes	No	Yes	No	No				Yes	No	No	Yes	Yes	No	No	37.2	No	Yes	No	No	Yes	No	Yes	Ex-smoker	5.63	4.41	97.6
Female	30	30.8500003814697	2020-03-31	No		No	2020-03-16	Yes	No	No	No	No				Yes	No	No	No	No	No	No		No	No	No	No	No	No	No	Never smoke	2.6	1.7	200
Male	63	31.1299991607666	2020-03-14	Yes	2020-03-14		2020-03-02	Yes	No	Yes	Yes	Yes	No	No	No	Yes	No	No	Yes	Yes	No	No	39.1	Yes	No	No	No	No	No	No	Never smoke	3.98	3.08	113
Female	70		2020-03-22	No			2020-03-17	Yes	No	Yes	Yes	Yes	Yes	No	No	Yes	No	No	Yes	Yes	No	No	39	No	No	No				No	Never smoke	3.67	2.89	25.9
Female	46	28.2600002288818	2020-03-25	No			2020-03-17	Yes	No	No	Yes	Yes	No	No	No	Yes	No	No	Yes	No	Yes	No	39.2	No	No	No				No	Never smoke	8.71	6.27	153
Male	78		2020-03-29	Yes	2020-03-28		2020-03-15	No	No	Yes	No	No				No	No	Yes	Yes	Yes	No	No		No	No	No	No	No	No	No		4.96	3.59
Male	41	28.3899993896484	2020-03-27	Yes	2020-03-27		2020-03-12	Yes	No	No	No	No				Yes	Yes	No	Yes	Yes	No	No	38.6	No	No	No				No	Never smoke	3.64	2.22
Male	78		2020-03-29	Yes	2020-03-29		2020-03-20	Yes	No	Yes	No	No				Yes	No	No	No	Yes	No	No	38	Yes	No	No	No	No	No	No		13.44	12.5	126
Male	77		2020-03-30	Yes	2020-03-30	No	2020-03-21	Yes	No	No	No	No				Yes	No	No	Yes	Yes	No	No	38.5	Yes	No	No	No	Yes	No	No
Female	86	29.7299995422363	2020-04-05	No			2020-04-05	Yes	No	No	No	No				Yes	No	No	No	No	No	Yes	38.4	Yes	No	No	No	No	No	No	Never smoke	3.11	1.61	11.1
Male	64		2020-04-05	Yes	2020-04-05		2020-04-05	Yes	No	No	No	No				Yes	No	No	No	Yes	No	Yes	38.1	No	No	No	No	No	No	No	Never smoke	4.33	3.8	57.8
Female	85	24.5200004577636	2020-04-07	No		No	2020-04-04	No	No	No	No	No				Yes	No	No	No	Yes	No	Yes	36.6	No	No	No	No	No	No	No	Never smoke	7.65	4.8	31.6
Female	78	22.1499996185302	2020-04-06	No			2020-03-31	Yes	No	Yes	No	No				Yes	No	No	Yes	Yes	No	No	36.8	No	No	No	No	No	No	No	Never smoke	7.21	5.74	135
Male	66	22.0900001525878	2020-04-06	Yes	2020-04-06	No	2020-03-27	Yes	No	No	No	No				Yes	No	No	Yes	Yes	No	Yes	40	No	No	No				No	Never smoke	13.77	12.19
Female	82	31.6399993896484	2020-04-07	No			2020-03-18	Yes	No	No	No	No				Yes	No	No	Yes	Yes	No	No	37.7	No	No	No	No	No	No	No	Never smoke	13.24	10.37	177
Female	96	26.8400001525878	2020-04-07	No		No	2020-04-05	Yes	No	No	Yes	Yes	No	No	No	Yes	No	Yes	Yes	Yes	No	No	37.9	Yes	Yes	No	No	No	No	No	Never smoke	5.7	4.45	139
Male	51	44.5499992370605	2020-03-28	Yes	2020-03-22	Yes	2020-03-15	Yes	No	No	No	No				Yes	No	No	Yes	Yes	No	No		Yes	Yes	No	No	No	Yes	No	Ex-smoker
Female	94	24.1399993896484	2020-04-07	No		Yes	2020-03-27	Yes	No	Yes	No	No				Yes	No	No	Yes	Yes	No	No	38	Yes	Yes	No	No	Yes	No	No	Never smoke	4.49	3.56	139
Male	90	27.1000003814697	2020-03-31	No			2020-03-07	Yes	No	No	No	No				Yes	No	No	Yes	Yes	No	No	38	Yes	Yes	No	No	No	No	No	Never smoke	6.84	2.42	0.7
Male	39	29.3999996185302	2020-03-31	Yes	2020-03-31	No	2020-03-24	Yes	No	No	No	No				Yes	No	No	No	Yes	No	No	39.6	No	No	Yes	No	No	No	No	Never smoke	10.22	7.69
Female	67	24.0900001525878	2020-04-08	Yes	2020-04-08	No	2020-03-28	Yes	No	No	No	No				Yes	Yes	No	Yes	Yes	No	No	39	No	No	No	No	No	No	No	Never smoke	12.28	10.9	188
Female	95		2020-04-08	No		Yes	2020-04-05	Yes	No	No	No	No				Yes	No	No	No	No	No	Yes	36.8	Yes	No	No	No	No	No	No		5.42	4.37	30.4
Female	20	27.1100006103515	2020-04-10	No			2020-03-31	Yes	No	Yes	Yes	Yes	No	No	No	No	No	No	Yes	No	No	No	38.6	No	No	No	No	No	No	No	Never smoke	6.19	5.04	28.7
Female	34	21.8799991607666	2020-04-09	No		No	2020-04-04	Yes	No	No	No	No				No	No	No	No	No	No	No	36.4	No	No	No	No	No	No	No		8.43	5.24	73.3
Female	90	25.8099994659423	2020-04-10	No			2020-04-04	Yes	No	No	No	No				Yes	No	Yes	No	Yes	No	No	37.3	Yes	No	No	No	No	No	No	Never smoke	5.84	4.71	80.7
Female	61	34.3800010681152	2020-04-10	Yes	2020-04-10	No	2020-04-07	Yes	No	No	No	No				No	No	No	No	Yes	No	No	37.2	No	No	No	No	No	Yes	No	Never smoke	10.48	8.82
Female	71	28.579999923706	2020-04-10	Yes	2020-04-10		2020-04-08	Yes	No	Yes	No	No				Yes	No	No	Yes	No	No	No	38.3	Yes	Yes	Yes	No	No	No	Yes	Never smoke	10	8.66	88.5
Female	93	19.1399993896484	2020-04-10	No		Yes	2020-04-06	Yes	No	Yes	No	No				Yes	No	Yes	Yes	No	No	No	35.9	Yes	No	No	No	No	No	No	Ex-smoker	9.15	7.37	65.4
Male	77	20.0200004577636	2020-04-09	No			2020-04-04	Yes	No	Yes	No	No				Yes	No	Yes	Yes	Yes	No	No	39.6	No	No	No				No	Ex-smoker	7.31	6.01	233
Male	68	29.9799995422363	2020-04-11	Yes	2020-04-11		2020-04-06	No	No	No	No	No				Yes	No	Yes	No	No	Yes	No	36.4	No	No	Yes	No	No	No	No	Never smoke	4.48	2.48	15.1
Male	89	20.8799991607666	2020-04-11	No		No	2020-04-10	Yes	No	No	No	No				No	No	No	No	No	No	No	37.4	Yes	No	No	No	No	No	No	Never smoke	4.69	3.5	68.8
Female	69	21.7900009155273	2020-03-25	No		Yes	2020-03-16	Yes	No	No	No	No				Yes	No	No	Yes	No	No	No		No	No	Yes	No	No	No	No	Never smoke	2.54	0.53	33.2
Male	40	34.0200004577636	2020-03-19	No		No	2020-03-09	Yes	No	Yes	Yes	Yes	No	Yes	No	Yes	Yes	Yes	Yes	Yes	No	No	38.3	No	No	No	No	No	No	No	Never smoke	5.64	2.68	37.3
Male	73	27.3799991607666	2020-03-20	No		No	2020-03-01	Yes	No	No	No	No				Yes	No	No	Yes	Yes	No	No	38.2	Yes	No	No	No	Yes	No	No	Ex-smoker	4.41	3.16	15.1
Male	75	27.6800003051757	2020-03-19	No			2020-03-15	Yes	No	No	Yes	No	No	No	Yes	Yes	No	Yes	No	No	Yes	No	38.2	Yes	Yes	No	No	Yes	No	No	Never smoke	9.24	5.47	27.3
Female	37	39.8400001525878	2020-03-18	No			2020-03-12	Yes	No	Yes	Yes	Yes	No	No	No	Yes	No	Yes	Yes	No	No	No	38.6	Yes	No	No	No	No	No	No	Never smoke	2.65	1.73	30.1
Male	82	24.4400005340576	2020-03-20	No		Yes	2020-03-16	No	No	Yes	Yes	No	No	No	Yes	Yes	No	Yes	No	No	No	No	37.1	Yes	Yes	No	Yes	Yes	No	Yes	Ex-smoker	5.29	4.1	35.4
Male	92		2020-03-19	No			2020-03-17	Yes	No	No	No	No				Yes	No	No	Yes	No	No	No	38.1	Yes	No	No	No	No	No	Yes	Never smoke	10.7	8.18	119
Female	83	26.5	2020-03-19	No			2020-03-16	Yes	No	Yes	Yes	Yes	No	No	No	Yes	No	No	Yes	No	No	No	39	Yes	No	No	No	No	No	No	Never smoke	5.8	4.29	30.4
Male	61	25.1700000762939	2020-03-20	No		No	2020-03-14	Yes	No	No	Yes	Yes	No	No	No	Yes	No	Yes	Yes	Yes	No	No	37.8	No	No	No				No	Never smoke	3.08	2.18	19.4
Female	92	24.0300006866455	2020-03-20	No			2020-03-13	No	No	Yes	No	No				No	No	Yes	Yes	Yes	No	No	37	Yes	No	No	No	Yes	No	No	Never smoke	2.6	1.23	0
Female	94	24.1299991607666	2020-04-06	No		No	2020-03-16	No	No	No	No	No				Yes	No	No	Yes	Yes	No	No	37.5	Yes	No	No	No	No	Yes	No		8.5	7.26	113.7
Male	80		2020-03-20	No			2020-03-05	Yes	No	No	No	No				Yes	No	No	No	Yes	No	No	38.5	Yes	Yes	No	No	No	Yes	No	Ex-smoker	9.36	8.23	125
Female	65	20.0300006866455	2020-03-26	No			2020-03-17	Yes	No	No	Yes	Yes	No	No	No	Yes	No	No	Yes	Yes	No	No	37.6	No	No	No	No	No	No	Yes	Never smoke	5.93	4.3	63.1
Male	81	22.9400005340576	2020-03-25	No			2020-03-17	Yes	No	Yes	Yes	Yes	No	No	Yes	Yes	No	No	Yes	Yes	No	No	36.3	Yes	No	No	No	No	No	No	Ex-smoker	4.4	3.15	29.7
Female	95	17.4799995422363	2020-03-26	No		Yes	2020-03-23	No	Yes	No	No	No				Yes	No	No	No	Yes	No	No	37.2	Yes	No	No	No	No	Yes	No	Current smoker
Male	83	25.6599998474121	2020-03-30	No			2020-03-26	Yes	No	No	No	No				Yes	No	No	Yes	No	No	No	38	Yes	No	No	No	No	No	Yes	Never smoke	2.78	2.06	20.3
Male	86		2020-03-30	No		Yes	2020-03-27	Yes	No	No	No	No				Yes	No	Yes	Yes	Yes	No	No	37.5	Yes	No	No	No	No	No	Yes		8.59	7.4	74.2
Female	73	38.2799987792968	2020-04-12	Yes	2020-04-12		2020-04-09	Yes	No	No	No	No				Yes	No	No	Yes	Yes	No	No	36.9	Yes	Yes	No	No	Yes	No	No	Never smoke	4.88	3.56
Male	65	26.6399993896484	2020-04-12	No			2020-03-30	Yes	No	No	No	No				Yes	No	No	Yes	No	No	No	38.4	Yes	No	No	No	No	No	Yes	Ex-smoker	8.84	7.66	162
Male	46		2020-04-14	No			2020-04-04	Yes	No	No	Yes	No	Yes	No	No	Yes	Yes	No	Yes	Yes	No	No	37.7	No	No	No	No	No	No	No	Never smoke	7.18	5.41	56.9
Female	85	37.099998474121	2020-04-14	No			2020-04-12	No	No	Yes	No	No				Yes	No	No	No	No	No	Yes	36.6	No	Yes	No	No	Yes	No	No	Never smoke	7.27	4.62	55.2
Female	46	19.7800006866455	2020-04-03	No			2020-03-25	No	No	No	No	No				Yes	No	Yes	Yes	Yes	No	No	37.1	No	No	No	No	No	No	Yes
Male	48	26.4699993133544	2020-04-15	Yes	2020-04-15	No	2020-04-10	No	No	No	Yes	Yes	No	No	No	No	Yes	No	Yes	Yes	No	Yes	38.5	No	No	No	No	No	No	No	Never smoke	17.65	15.67
Female	96	35.7099990844726	2020-04-16	No		No	2020-04-11	Yes	No	No	Yes	Yes	No	No	No	Yes	No	Yes	No	Yes	No	Yes	38.4	Yes	No	No	No	No	No	No		6.89	5.32	63.7
Female	83	16.7999992370605	2020-04-15	No		No	2020-04-04	Yes	No	No	No	No				Yes	No	No	No	Yes	No	No	38	Yes	No	No	No	No	No	Yes	Never smoke	7.82	6.01	140
Male	79	21.2199993133544	2020-04-05	Yes	2020-04-02	No	2020-03-21	Yes	No	Yes	No	No				No	No	No	No	Yes	No	No		Yes	Yes	No	No	No	No	No	Never smoke	7.38	6.72	323
Male	61	27.7199993133544	2020-04-19	No		No	2020-03-21	Yes	No	No	No	No				No	No	No	Yes	Yes	No	No	40	No	No	No	No	No	No	No	Never smoke
Female	58	30.8199996948242	2020-04-19	No		No	2020-03-28	Yes	No	No	No	No				No	No	No	Yes	Yes	No	No		Yes	Yes	Yes	No	No	No	No	Never smoke
Female	83	27.0599994659423	2020-04-21	No		No	2020-04-15	Yes	No	Yes	No	No				No	No	No	No	No	No	No	38	No	No	No	No	No	No	No	Ex-smoker
Male	71	31.829999923706	2020-04-21	Yes	2020-04-21		2020-04-13	Yes	No	No	No	No				Yes	No	No	Yes	No	No	No	40	Yes	Yes	No	No	Yes	No	No	Ex-smoker
Male	66	22.5300006866455	2020-04-21	No			2020-04-07	Yes	No	No	No	No				Yes	No	No	Yes	No	No	No	38.6	No	No	No	No	No	No	No	Ex-smoker	4.1	2.34	32.4
Female	42	23.5100002288818	2020-04-30	No			2020-04-10	Yes	No	No	Yes	Yes	Yes	No	No	Yes	Yes	No	Yes	Yes	Yes	No	36.2	No	No	Yes	No	No	No	No	Never smoke	8.22	5.57	4.8
Female	90	24.6100006103515	2020-04-15	No		No	2020-04-10	Yes	No	No	No	No				Yes	No	No	Yes	Yes	No	No		Yes	No	No	No	No	No	No	Never smoke
Female	86	24.2000007629394	2020-04-01	No		No	2020-03-24	Yes	No	Yes	No	No				Yes	No	No	Yes	No	No	No		Yes	Yes	No	No	No	Yes	No	Never smoke
Male	48	32.7400016784667	2020-04-26	No			2020-04-17	Yes	No	Yes	Yes	No	Yes	No	No	Yes	No	Yes	Yes	Yes	No	No	38.9	No	No	No	Yes	No	No	No	Current smoker	5.84	4.15	61.7
Male	19	22.2000007629394	2020-04-26	Yes	2020-04-26	No	2020-04-22	Yes	No	No	Yes	No	Yes	No	No	Yes	No	No	Yes	Yes	No	No	38.5	No	No	No	No	No	No	No	Never smoke	23.97	22.12	381
Female	88	18.3099994659423	2020-04-26	No		Yes	2020-04-24	Yes	No	No	No	No				Yes	No	No	No	Yes	No	No	38.5	Yes	No	No	No	No	No	No
Female	63	26.6700000762939	2020-04-13	No			2020-04-11	Yes	No	Yes	Yes	No	No	No	Yes	Yes	No	Yes	Yes	No	No	No	38.7	No	No	No	No	No	No	Yes	Never smoke	1.5	1.07	41.5
Female	87	26.329999923706	2020-04-07	No			2020-04-02	No	No	No	No	No				Yes	No	No	No	No	No	No		Yes	No	No	No	No	No	No		10.37	6.26	19.2
Female	82	29.7600002288818	2020-04-29	Yes	2020-04-29	Yes	2020-04-15	No	No	No	No	No				No	No	No	No	Yes	No	No		Yes	Yes	No	Yes	Yes	No	No
Male	35		2020-04-30	No			2020-04-27	No	No	No	Yes	Yes	No	No	No	Yes	Yes	No	No	No	Yes	No	36.4	No	No	No				No	Current smoker	5.22	2.67	6
Female	65	25.7800006866455	2020-05-07	No		No	2020-05-01	Yes	No	No	Yes	No	Yes	No	No	Yes	No	No	No	Yes	No	No	37.8	Yes	No	No	No	No	No	No	Never smoke	13.71	11.09	263
Female	94	35.560001373291	2020-05-09	No			2020-05-09	No	No	Yes	No	No				No	No	No	No	Yes	No	No	37.5	Yes	No	No	No	Yes	No	No	Never smoke	8.38	6.82	33.3
Female	90	23.3400001525878	2020-05-13	No			2020-04-23	Yes	No	Yes	No	No				Yes	No	Yes	Yes	No	No	No	37.8	Yes	Yes	No	No	No	No	Yes
Male	70	36.2000007629394	2020-05-09	Yes	2020-05-09	Yes	2020-04-25	Yes	No	No	Yes	Yes	Yes	No	No	Yes	No	Yes	No	Yes	No	No	37.1	No	No	No	No	No	Yes	No	Ex-smoker	7.85	5.67
Female	95	20	2020-05-15	No			2020-05-14	No	No	No	No	No				No	No	No	Yes	Yes	No	No		Yes	No	No	No	No	No	Yes		12.1	9.89	66.2
Male	28	29.0699996948242	2020-05-14	No		No	2020-05-13	Yes	No	No	No	No				Yes	No	Yes	Yes	Yes	No	No	38.6	No	No	No				No	Never smoke	11.03	9.43	229
Male	70	31.5300006866455	2020-05-17	Yes	2020-05-17	No	2020-05-15	No	No	No	No	No				Yes	No	No	Yes	No	No	No	36.6	Yes	No	No	Yes	Yes	Yes	Yes	Ex-smoker	13.97	10.73	20.7
Female	45	23.8799991607666	2020-05-13	No			2020-04-20	No	No	Yes	No	No				No	No	No	Yes	No	No	No		Yes	No	No	No	No	No	No
Male	74	25.4300003051757	2020-04-08	Yes	2020-03-20		2020-03-16	Yes	No	No	No	No				No	No	No	Yes	Yes	No	No	38.5	Yes	Yes	No	No	Yes	No	No	Ex-smoker
Male	90	19.9200000762939	2020-06-03	No			2020-05-29	Yes	No	No	No	No				No	No	No	No	No	No	No	36.5	Yes	No	No	No	Yes	No	Yes	Never smoke	8.56	7.25	59.8
Male	61	26.2999992370605	2020-06-08	No			2020-06-04	Yes	No	No	No	No				Yes	No	No	No	Yes	No	No	37.9	No	No	Yes	No	No	No	No	Never smoke	4.87	4	68.3
Female	62	36.4500007629394	2020-06-16	No			2020-06-13	No	No	No	Yes	No	No	No	Yes	Yes	No	Yes	Yes	No	Yes	No	38.1	No	No	Yes	No	No	No	No	Never smoke	5.83	3.36	16.2
Female	75	19.8400001525878	2020-06-23	No			2020-06-19	No	No	No	No	No				Yes	No	No	No	No	No	No		Yes	Yes	No	No	Yes	Yes	No	Current smoker	9.88	7.52	26.7
Female	69	31.25	2020-06-27	No		Yes	2020-06-15	No	No	No	Yes	No	No	No	Yes	Yes	No	No	Yes	Yes	No	No	36	Yes	Yes	No	No	No	No	No		15.66	13.78	79
Female	75	28.9099998474121	2020-06-28	No			2020-06-23	No	No	No	Yes	No	No	No	Yes	Yes	No	No	Yes	No	No	No	36.8	Yes	Yes	No	No	No	No	No		6.37	3.5	11.8
Female	90	26.6700000762939	2020-03-10	No		Yes	2020-03-04	Yes	No	No	No	No				Yes	No	No	Yes	No	No	No	38.9	Yes	No	No	No	Yes	No	No	Ex-smoker	6.05	4.63	76
Female	100	26.3099994659423	2020-03-12	No		Yes	2020-03-12	Yes	No	No	No	No				No	No	No	No	Yes	No	No	38.4	No	No	No	No	No	No	No		18.84	16.99	70.2
Male	87	24.2199993133544	2020-03-13	No			2020-03-01	No	No	No	No	No				Yes	No	No	No	Yes	No	No	37.4	Yes	No	No	Yes	Yes	No	Yes	Ex-smoker	12.11	9.69	66.7
Female	34	21.7600002288818	2020-03-13	No		No	2020-03-09	Yes	No	Yes	Yes	Yes	No	No	Yes	Yes	No	No	Yes	Yes	Yes	No	38.7	No	No	Yes	No	No	No	No	Never smoke	5.47	4.3	42.8
Female	73		2020-03-13	No			2020-03-13	Yes	No	No	Yes	Yes	No	No	No	Yes	Yes	No	Yes	Yes	No	No	38.2	Yes	No	No	No	No	No	No	Never smoke	4.27	2.68	6.6
Female	84		2020-03-13	No			2020-03-12	Yes	No	No	Yes	No	Yes	No	No	No	No	No	Yes	No	Yes	No	36.7	No	No	No	No	No	Yes	No	Ex-smoker	7.65	4.27	15.7
Male	90	28.079999923706	2020-03-13	No			2020-03-12	Yes	No	No	No	No				Yes	No	No	No	No	No	No	36.7	Yes	No	No	No	No	No	No	Never smoke	7.92	6.83	106.9
Female	102	26.3799991607666	2020-03-14	No		Yes	2020-03-14	Yes	No	No	No	No				No	No	No	Yes	No	No	Yes	38.1	Yes	Yes	No	No	No	No	No		8.89	7.44	95.6
Male	62	30.2999992370605	2020-03-15	Yes	2020-03-15	No	2020-03-01	Yes	No	Yes	Yes	No	No	No	Yes	No	No	No	No	Yes	No	Yes	39.1	No	No	No	No	Yes	No	No	Never smoke	2.47	2.02	127.2
Male	86	28.3999996185302	2020-03-14	Yes	2020-03-14	Yes	2020-03-06	Yes	No	No	No	No				Yes	No	No	Yes	Yes	No	Yes	39.5	No	No	No	No	No	No	No	Ex-smoker	6.09	5.25	191.6
Male	95	15.7799997329711	2020-03-14	No		Yes	2020-03-14	Yes	No	No	No	No				No	No	No	Yes	No	No	No	38.2	Yes	No	No	Yes	No	Yes	Yes	Ex-smoker	4.64	3.76	85.2
Male	82	24.0900001525878	2020-03-16	Yes	2020-03-16	Yes	2020-03-12	Yes	No	Yes	No	No				Yes	No	No	No	Yes	No	No	38.2	Yes	No	No	No	Yes	No	No	Ex-smoker	2.09	1.52
Male	74	22.1599998474121	2020-03-16	Yes	2020-03-16	Yes	2020-03-09	Yes	No	No	No	No				No	No	No	Yes	Yes	No	No	35.6	No	No	No	No	No	No	No	Never smoke	11.63	10.68	278.4
Male	87	22.6499996185302	2020-03-17	No		Yes	2020-03-17	Yes	No	No	No	No				No	No	No	Yes	No	No	No	38.6	Yes	Yes	No	No	No	Yes	No		11.61	10.18	70.4
Female	60	24.4599990844726	2020-03-18	No			2020-03-17	Yes	No	No	Yes	Yes	No	No	No	No	No	No	Yes	No	No	No	37.3	Yes	Yes	No	No	No	Yes	No	Ex-smoker	6.38	4.56	28
Female	64		2020-03-18	No			2020-03-09	No	No	No	Yes	Yes	No	No	No	Yes	No	No	No	No	No	No	37.9	Yes	No	No	No	No	No	No		4.99	2.61	13.6
Female	75	21.6399993896484	2020-03-17	No			2020-03-07	Yes	No	Yes	No	No				No	No	No	Yes	No	Yes	No	37.5	Yes	No	No	No	No	No	Yes	Never smoke	8.8	7.27	119.3
Male	87		2020-03-19	Yes	2020-03-19	Yes	2020-03-16	Yes	No	No	No	No				Yes	No	No	No	Yes	No	No	39	No	No	No	No	No	No	No		8.16	6.6	139.6
Male	42	25.4699993133544	2020-03-19	Yes	2020-03-19		2020-03-05	Yes	No	No	No	No				Yes	No	No	Yes	Yes	No	No	38.7	No	No	No	No	No	No	No	Never smoke	6.96	5.67	149.7
Male	47	36.2000007629394	2020-03-19	No			2020-03-19	Yes	No	No	No	No				No	No	No	Yes	No	No	No	39.5	No	No	No	No	No	No	No	Never smoke	3.97	2.39	20.6
Female	58	26.5300006866455	2020-03-18	No			2020-03-16	No	Yes	No	Yes	Yes	No	No	Yes	Yes	No	Yes	No	No	Yes	No	37.2	Yes	No	No	No	Yes	No	No	Never smoke	4.01	1.83	4.6
Male	53	25.829999923706	2020-03-19	Yes	2020-03-19	Yes	2020-03-07	Yes	No	No	Yes	Yes	No	No	No	Yes	No	No	Yes	Yes	No	Yes	38.4	Yes	Yes	No	No	Yes	No	No	Never smoke	7.97	5.56	118
Male	83	24.2199993133544	2020-03-19	No			2020-03-14	Yes	No	Yes	No	No				Yes	No	No	No	No	No	No	37.9	Yes	No	No	No	No	No	No	Never smoke	8.06	7.04	76.6
Female	76	20.3199996948242	2020-03-19	No			2020-03-12	Yes	No	Yes	No	No				Yes	No	No	Yes	No	No	No	38	Yes	Yes	No	No	No	No	No	Ex-smoker	6.4	4.56	21.1
Female	91	25	2020-03-20	No		Yes	2020-03-16	Yes	Yes	No	No	No				Yes	No	No	Yes	Yes	No	No	38.7	Yes	No	No	No	Yes	Yes	No		8.11	7.28	113.4
Female	69		2020-03-20	No			2020-03-06	Yes	No	Yes	Yes	Yes	No	No	No	Yes	No	No	Yes	No	No	No	36.8	Yes	No	No	No	No	Yes	No	Never smoke	3.81	2.24	7.3
Female	69	29.7399997711181	2020-03-20	No			2020-03-10	Yes	No	Yes	Yes	No	No	No	Yes	Yes	No	Yes	Yes	No	No	No	38	Yes	No	No	Yes	No	No	No	Ex-smoker	5.07	3.25	19.7
Male	78	16.9799995422363	2020-03-21	No			2020-03-17	Yes	No	No	Yes	Yes	Yes	No	Yes	Yes	No	Yes	Yes	No	No	No	37.7	Yes	No	Yes	No	No	No	Yes	Current smoker	6.47	3.72	60.8
Female	94	24.1399993896484	2020-03-20	No		No	2020-03-15	No	No	No	No	No				Yes	No	No	Yes	Yes	No	No	37.5	Yes	No	No	No	No	Yes	Yes	Ex-smoker	8.5	7.26	113.7
Male	52	29.4099998474121	2020-03-21	No			2020-03-10	Yes	No	Yes	Yes	Yes	No	No	Yes	Yes	No	Yes	Yes	Yes	Yes	No	37.5	Yes	No	No	No	No	No	Yes	Never smoke	6.27	5.09	34.1
Female	55	25.7800006866455	2020-03-22	No			2020-03-20	Yes	No	No	No	No				No	No	No	Yes	No	Yes	No	38.8	Yes	No	No	No	No	No	No		5.09	3.42	19.4
Female	25	41.5200004577636	2020-03-22	Yes	2020-03-22		2020-03-11	Yes	No	Yes	No	No				Yes	No	Yes	Yes	Yes	No	No	37.5	No	No	No	No	No	Yes	No		4.81	3.09	30.1
Female	37	29.7600002288818	2020-03-22	No			2020-03-08	No	No	No	Yes	Yes	No	No	Yes	Yes	No	No	Yes	No	Yes	No	37	No	No	No	No	No	No	No	Never smoke	4.79	2.63	242.2
Male	54	28.9799995422363	2020-03-22	No			2020-03-17	Yes	No	No	Yes	Yes	No	No	No	Yes	No	No	Yes	No	No	No	37.5	Yes	No	No	No	No	Yes	No	Never smoke	4.93	3.37	33.1
Male	81	24.2399997711181	2020-03-22	Yes	2020-03-22	Yes	2020-03-18	Yes	No	No	Yes	No	Yes	No	No	Yes	No	No	Yes	Yes	No	No	38.6	No	Yes	No	No	No	No	No	Ex-smoker	4.53	3.1	256.6
Male	57	36.1599998474121	2020-03-22	Yes	2020-03-22	Yes	2020-03-15	Yes	No	No	Yes	Yes	No	No	No	Yes	No	No	Yes	Yes	Yes	No	38.9	Yes	No	No	Yes	No	No	No		7.02	5.52
Male	85	30.8400001525878	2020-03-22	No			2020-03-22	No	No	No	No	No				Yes	No	No	Yes	Yes	No	Yes	37.6	Yes	Yes	No	No	No	Yes	Yes		5.76	3.95	109.2
Female	52		2020-03-22	No			2020-03-16	Yes	No	Yes	Yes	No	Yes	No	No	Yes	No	No	No	No	No	No	38.5	Yes	No	No	No	No	No	No		3.28	1.59	13.8
Male	59		2020-03-23	No			2020-03-19	Yes	No	Yes	No	No				No	No	Yes	Yes	Yes	No	Yes	37.9	Yes	No	No	No	No	Yes	No		3.53	2.41	75.5
Female	71	24.6499996185302	2020-03-23	Yes	2020-03-23	Yes	2020-03-23	Yes	No	No	No	No				No	No	No	No	Yes	No	No	35.5	No	No	No	Yes	No	No	Yes		8.83	7.96
Female	57	26.9500007629394	2020-03-23	No			2020-03-21	No	No	No	Yes	No	Yes	No	No	Yes	No	No	Yes	Yes	Yes	No	37	Yes	No	No	No	No	Yes	No	Never smoke	7.89	6.3	192.8
Male	73	32.0299987792968	2020-03-23	No			2020-03-19	Yes	No	Yes	Yes	Yes	No	No	No	Yes	No	No	No	Yes	No	No	38.3	Yes	No	No	No	No	No	No		4.87	3.49	53.5
Male	55	27.9699993133544	2020-03-22	Yes	2020-03-22		2020-03-16	Yes	No	No	No	No				Yes	No	No	Yes	Yes	No	No	38.2	No	No	No	No	No	No	No	Never smoke
Female	82	22.0300006866455	2020-03-20	Yes	2020-03-20	Yes	2020-03-20	Yes	No	No	No	No				Yes	No	No	No	Yes	No	No	39.3	Yes	No	Yes	No	No	No	Yes		11.44	10.52
Female	65		2020-03-23	No			2020-03-19	Yes	No	No	Yes	Yes	No	No	Yes	Yes	No	No	Yes	No	Yes	No	36.8	Yes	No	No	No	No	Yes	No		3.62	1.19	0
Female	68		2020-03-20	No			2020-03-13	Yes	No	No	Yes	Yes	No	No	No	Yes	No	No	Yes	Yes	No	No	38.9	Yes	Yes	No	No	No	No	No		6	4.11	31.1
Female	85	22.4799995422363	2020-03-22	Yes	2020-03-22	Yes	2020-03-15	Yes	No	Yes	No	No				Yes	No	No	Yes	No	No	Yes	39.5	No	No	No	No	No	Yes	No	Never smoke			196.9
Male	87	23.7700004577636	2020-03-20	No		Yes	2020-03-17	Yes	No	No	No	No				Yes	No	No	No	Yes	No	No	38.1	Yes	No	No	No	Yes	No	No	Ex-smoker	8.59	6.71	206.9
Male	54	26.9899997711181	2020-03-23	Yes	2020-03-23	Yes	2020-03-20	Yes	No	No	No	No				No	No	No	No	Yes	No	No	37.7	No	No	No	No	No	No	Yes	Never smoke	18.07	14.17	235.5
Female	40	23.5100002288818	2020-03-21	No			2020-03-13	Yes	No	Yes	Yes	Yes	Yes	No	No	Yes	Yes	No	Yes	Yes	No	No	38.8	No	No	No				No	Never smoke	6.45	5.07	34.7
Female	79	21.0499992370605	2020-03-23	No			2020-03-16	Yes	No	No	No	No				No	No	No	Yes	Yes	No	No	38.8	Yes	No	No	No	No	No	No		4.95	3.9	131.9
Female	86	26.5599994659423	2020-03-23	No		Yes	2020-03-23	No	No	No	No	No				No	No	No	Yes	Yes	No	Yes	36.8	No	No	No	No	No	No	No	Never smoke	13.34	11.57	110.6
Female	62	23.3099994659423	2020-03-25	No			2020-03-20	Yes	No	Yes	Yes	No	No	No	Yes	Yes	No	No	Yes	No	No	No	38.4	Yes	Yes	No	No	No	No	No	Never smoke	8.58	6.39	71.5
Male	66	20.3400001525878	2020-03-24	No			2020-03-23	Yes	No	No	No	No				No	No	No	Yes	No	No	No	35.8	Yes	No	No	No	Yes	Yes	No	Never smoke	11.63	7.08	44.3
Male	78	28.3600006103515	2020-03-24	Yes	2020-03-24	Yes	2020-03-17	Yes	No	Yes	No	No				Yes	No	No	Yes	No	No	No	36.6	Yes	Yes	No	No	Yes	Yes	Yes	Ex-smoker	9.68	8.32
Male	66	27.7600002288818	2020-03-21	No		No	2020-03-17	Yes	No	No	No	No				No	No	No	Yes	Yes	No	No	39.1	Yes	Yes	No	Yes	No	Yes	No	Current smoker	6.45	3.44	23.1
Male	49	28.3999996185302	2020-03-23	Yes	2020-03-23	Yes	2020-03-16	Yes	No	No	No	No				No	No	No	No	Yes	No	No	39.5	No	No	No				No	Ex-smoker	3.05	0	131.9
Male	45	20.4300003051757	2020-03-24	Yes	2020-03-24	No	2020-03-10	Yes	No	Yes	No	No				Yes	No	No	No	Yes	No	No	38	No	No	No				No		10.17	8.64	108.7
Female	68		2020-03-23	No			2020-03-13	Yes	No	No	No	No				Yes	No	No	Yes	Yes	No	Yes	39	Yes	No	No	No	No	No	No	Ex-smoker	5.78	3.39	173.8
Male	70	32.9799995422363	2020-03-23	No		No	2020-03-13	Yes	No	No	No	No				Yes	No	No	No	Yes	No	No	38.6	No	No	No	No	No	No	No	Ex-smoker	5.25	4.25	122.3
Female	86	27.3400001525878	2020-03-24	No		Yes	2020-03-19	Yes	No	No	No	No				No	No	No	Yes	Yes	No	No	39.9	Yes	Yes	No	No	No	No	Yes	Never smoke	6.45	5.87	102.3
Female	44	36.4399986267089	2020-03-23	No			2020-03-17	Yes	No	No	Yes	Yes	No	No	No	No	No	No	No	No	No	No	38.6	No	No	No	No	No	No	No	Never smoke	5.6	2.91	8.9
Male	84	26.3500003814697	2020-03-23	No			2020-03-13	Yes	No	Yes	Yes	Yes	No	No	No	Yes	No	No	Yes	Yes	No	No	38.1	Yes	No	No	No	No	No	No	Ex-smoker	5.91	3.59	67.3
Female	72	41.9799995422363	2020-03-23	No		No	2020-03-18	Yes	No	No	Yes	Yes	No	No	Yes	No	No	No	Yes	Yes	Yes	No	39.3	Yes	No	No	No	No	No	No	Never smoke	5.78	4.1	109.8
Male	86	27.9200000762939	2020-03-23	No			2020-03-16	Yes	No	No	No	No				Yes	No	No	Yes	No	No	Yes	36.4	Yes	No	No	No	No	No	No		7.26	6.35	183.7
Male	38	36.0200004577636	2020-03-23	No			2020-03-20	Yes	No	Yes	Yes	Yes	Yes	No	No	No	Yes	Yes	Yes	Yes	No	No	37.8	No	No	Yes	No	No	No	No	Ex-smoker	7.19	4.57	27.3
Male	70		2020-03-24	No		Yes	2020-03-17	Yes	No	No	No	No				Yes	No	No	Yes	Yes	No	No	37.7	No	Yes	No	No	No	No	No	Never smoke	8.72	6.64	184.1
Male	39		2020-03-25	No			2020-03-17	No	No	Yes	Yes	No	No	No	Yes	Yes	No	Yes	Yes	No	Yes	No	36.8	No	No	No				No	Never smoke	6.56	3.85	27.2
Female	63	25.3899993896484	2020-03-24	No		No	2020-03-23	Yes	No	No	No	No				Yes	No	No	Yes	Yes	No	No	37.8	Yes	No	No	No	No	No	No	Never smoke	6.25	4.34	38.7
Male	48	35.4900016784667	2020-03-24	No			2020-03-18	Yes	No	No	No	No				Yes	No	Yes	Yes	Yes	Yes	No	38.8	No	No	No	No	No	No	No	Never smoke	4.66	3.67	68.2
Female	86	22.7600002288818	2020-03-24	No		Yes	2020-03-20	Yes	No	Yes	No	No				Yes	No	No	Yes	Yes	No	No	36.4	Yes	No	No	No	No	No	Yes	Never smoke	6.53	5.56	18.3
Male	75	30.4200000762939	2020-03-12	No		Yes	2020-03-08	Yes	Yes	No	Yes	Yes	Yes	No	No	Yes	Yes	Yes	Yes	Yes	No	No	38.4	Yes	Yes	No	Yes	Yes	No	Yes	Ex-smoker	8.35	7.16	81.8
Male	66	31.7399997711181	2020-03-24	Yes	2020-03-24	Yes	2020-03-17	Yes	No	No	No	No				Yes	No	No	Yes	Yes	No	No	38.3	Yes	No	No	Yes	No	No	No	Ex-smoker	5.72	4.28	50.8
Female	94	26.2199993133544	2020-03-13	No			2020-03-07	Yes	No	No	No	No				No	No	No	Yes	Yes	No	No	38.2	Yes	No	No	No	No	Yes	Yes	Never smoke	11.45	9.65	15.5
Male	78		2020-03-24	Yes	2020-03-24	Yes	2020-03-19	Yes	No	No	No	No				Yes	No	No	Yes	Yes	No	No	38	No	Yes	No	No	No	Yes	No	Ex-smoker	4.32	3.41	120.6
Male	42	29.2600002288818	2020-03-24	No			2020-03-19	Yes	No	No	Yes	Yes	No	No	No	Yes	No	No	Yes	No	No	No	39.3	No	No	No				No	Ex-smoker	12.53	11.05
Male	65	26.2299995422363	2020-03-24	No			2020-03-20	Yes	No	No	No	No				Yes	No	No	No	Yes	No	No	38.5	Yes	Yes	No	No	No	Yes	No	Ex-smoker	4.61	3.46	85.3
Male	59	36.2999992370605	2020-03-24	Yes	2020-03-24		2020-03-17	Yes	No	Yes	No	No				Yes	No	No	Yes	Yes	No	No	38.4	No	Yes	No	No	No	No	No	Ex-smoker	8.21	5.69	105.8
Male	61	25.3099994659423	2020-03-24	No			2020-03-13	Yes	No	No	No	No				Yes	No	No	Yes	Yes	Yes	No	36.8	Yes	No	No	Yes	No	Yes	No	Ex-smoker	5.99	4.65	170.8
Male	76	28.329999923706	2020-03-25	Yes	2020-03-25		2020-03-17	Yes	No	Yes	No	No				No	No	No	No	Yes	No	No	38.7	No	No	No	No	No	No	No	Never smoke	8.78	7.5	177
Male	81	22.0400009155273	2020-03-24	No		No	2020-03-22	No	No	Yes	Yes	No	No	No	Yes	Yes	No	No	Yes	No	No	Yes	37.7	Yes	No	No	No	Yes	No	Yes	Ex-smoker	3.96	1.93	36.4
Female	71	33.8699989318847	2020-03-25	No			2020-03-18	Yes	No	No	No	No				No	No	No	Yes	Yes	No	No	37.8	Yes	Yes	No	No	No	No	No	Ex-smoker	3.62	2.28	27.8
Male	62	24.0900001525878	2020-03-25	Yes	2020-03-25		2020-03-20	Yes	No	No	No	No				No	No	No	Yes	Yes	No	No	36	No	No	No	No	No	No	No	Never smoke	8.4	7.29	130
Male	77	24.579999923706	2020-03-25	No		No	2020-03-21	Yes	No	No	No	No				Yes	No	No	Yes	Yes	No	No	38	Yes	No	No	No	Yes	No	No	Ex-smoker	4.57	3.15	81.5
Male	48	25.2099990844726	2020-03-26	No			2020-03-15	Yes	No	Yes	Yes	Yes	Yes	No	No	Yes	No	No	Yes	Yes	Yes	No	38.5	No	No	No				No	Never smoke	3.67	2.51	73
Male	80	27.7600002288818	2020-03-25	Yes	2020-03-25	No	2020-03-23	Yes	No	No	No	No				No	No	No	Yes	Yes	No	No	37.4	No	Yes	No	No	No	No	No	Never smoke	6.5	5.31
Male	84	21.0100002288818	2020-03-26	Yes	2020-03-26	No	2020-03-19	Yes	No	No	No	No				No	No	No	Yes	Yes	No	No	39	No	No	No	No	No	No	No		9.56	9.01
Male	51	34.2200012207031	2020-03-26	No		No	2020-03-16	Yes	No	Yes	No	No				No	No	No	Yes	Yes	No	No		No	No	No	No	No	No	No	Never smoke	8.46	6.11	126.9
Male	63	27.6100006103515	2020-03-26	Yes	2020-03-26	Yes	2020-03-12	Yes	No	No	No	No				No	No	No	No	Yes	No	No	39.3	No	No	No	No	No	No	No	Never smoke	8.24	7.47
Male	62	29.3899993896484	2020-03-26	Yes	2020-03-26	Yes	2020-03-25	Yes	No	No	No	No				No	No	No	Yes	Yes	No	No	37.6	No	No	No	No	No	No	No		4.33	3.08	193.4
Female	61	24.2399997711181	2020-03-25	No			2020-03-22	No	No	No	No	No				Yes	No	Yes	No	No	Yes	No	36.4	Yes	Yes	No	No	Yes	No	No	Never smoke	8.81	5.54	6.5
Female	66	35.2000007629394	2020-03-25	Yes	2020-03-25		2020-03-16	Yes	No	No	Yes	Yes	No	No	No	No	No	No	Yes	Yes	No	No	39	No	No	No	No	No	No	No	Ex-smoker	16.1	14.49	287
Male	77	26.0900001525878	2020-03-25	Yes	2020-03-25	No	2020-03-13	Yes	No	No	No	No				Yes	No	No	Yes	Yes	No	No	38.5	Yes	No	No	No	No	No	No	Never smoke	11.99	11.15
Male	78	32.0299987792968	2020-03-26	Yes	2020-03-26	Yes	2020-03-23	No	No	No	No	No				No	No	No	Yes	Yes	No	No	35.5	Yes	Yes	No	No	Yes	No	No	Never smoke	6.44	4.93
Male	54		2020-03-26	No			2020-03-15	Yes	No	No	Yes	No	Yes	No	No	Yes	No	No	Yes	Yes	Yes	No	38.4	No	No	No	No	No	No	No	Never smoke	3.5	2.26	46
Female	27	35.8600006103515	2020-03-25	No			2020-03-18	Yes	No	No	Yes	No	Yes	No	No	Yes	No	No	Yes	No	Yes	No	39.6	No	No	No	No	No	No	No	Ex-smoker	5.89	3.43	12
Male	70	23.5100002288818	2020-03-26	No		No	2020-03-12	Yes	No	Yes	No	No				No	No	No	Yes	Yes	No	No	38.2	No	No	No	No	No	Yes	No	Ex-smoker	6.34	5.22	60.8
Male	87	38.2799987792968	2020-03-26	No		No	2020-03-22	No	No	No	No	No				Yes	No	No	Yes	Yes	Yes	No	37.3	Yes	Yes	No	No	No	Yes	Yes	Ex-smoker	4.31	3.19	20.6
Male	65		2020-03-16	No			2020-03-13	Yes	No	No	No	No				No	No	No	Yes	No	No	No	38.5	Yes	No	No	Yes	No	No	No	Ex-smoker	6.29	3.65	20
Male	58	30.0699996948242	2020-03-25	No		Yes	2020-03-23	Yes	No	Yes	No	No				Yes	No	No	Yes	Yes	Yes	No	39.6	No	No	No	No	No	No	No	Ex-smoker	6.31	5.28	67.6
Male	65	34.8400001525878	2020-03-25	No			2020-03-23	Yes	No	Yes	No	No				Yes	No	No	Yes	Yes	No	No	37.9	Yes	Yes	No	No	No	No	No	Never smoke	4.89	4.18	113.2
Female	51	19.4799995422363	2020-03-25	No			2020-03-23	Yes	No	No	No	No				Yes	No	No	Yes	Yes	Yes	No	38.5	Yes	No	Yes	Yes	No	No	No	Never smoke	6.99	4.4	23.8
Male	72	28.5200004577636	2020-03-26	Yes	2020-03-26	Yes	2020-03-22	Yes	No	No	No	No				Yes	No	No	Yes	Yes	No	No	36.8	Yes	No	No	Yes	No	No	No	Ex-smoker	14.85	12.47	37.1
Male	59	29.3999996185302	2020-03-26	Yes	2020-03-26		2020-03-16	Yes	No	No	No	No				Yes	No	No	Yes	Yes	No	No	37.7	No	No	No	No	No	No	No	Never smoke	12.27	9.87	167.5
Male	75	25.7700004577636	2020-03-26	No		Yes	2020-03-23	Yes	No	Yes	Yes	No	No	No	Yes	Yes	No	No	No	No	No	No	37.4	Yes	No	Yes	No	Yes	No	Yes	Ex-smoker	6.35	5.49	133.7
Female	68	27.1800003051757	2020-03-26	No			2020-03-16	Yes	No	No	Yes	No	No	Yes	No	Yes	No	No	Yes	Yes	Yes	No	36	No	No	No	No	No	No	No	Never smoke	4.56	2.83	23.5
Male	91	19.829999923706	2020-03-26	No		Yes	2020-03-26	Yes	No	Yes	No	No				Yes	No	No	No	No	No	Yes	37.7	Yes	No	No	No	No	No	No		8.75	6.41	26.5
Male	62	27.2800006866455	2020-03-26	No			2020-03-18	Yes	No	Yes	Yes	No	No	No	Yes	Yes	Yes	Yes	Yes	Yes	Yes	No	38.5	No	No	No				No	Never smoke	14.72	12.1	383.2
Female	90	34.2400016784667	2020-03-26	No			2020-03-23	Yes	No	No	No	No				Yes	No	No	Yes	Yes	No	No	37.6	Yes	No	No	No	No	No	Yes	Never smoke	6.07	3.48	32.4
Female	86		2020-03-16	No		Yes	2020-03-11	Yes	No	Yes	No	No				Yes	No	No	Yes	No	No	Yes	38.4	Yes	No	No	No	No	No	No	Never smoke	5.79	4.78	282.5
Female	65	25.829999923706	2020-03-26	No		No	2020-03-12	No	No	Yes	No	No				Yes	No	No	Yes	No	No	No	37.6	Yes	No	No	No	No	No	No		3.86	2.27	53.1
Female	90		2020-03-17	No		Yes	2020-03-16	Yes	No	No	No	No				No	No	No	No	Yes	No	Yes	38.5	Yes	No	No	No	Yes	No	No	Never smoke	5.17	4.31	46.1
Female	58	26.2299995422363	2020-03-27	No			2020-03-19	No	No	Yes	No	No				Yes	No	No	Yes	Yes	No	No	38.4	Yes	No	No	No	No	No	Yes	Never smoke	13.33	12.33
Female	68	23.1499996185302	2020-03-26	No			2020-03-16	Yes	Yes	Yes	Yes	Yes	No	Yes	No	Yes	No	No	Yes	Yes	Yes	No	38.3	No	No	No	No	No	No	No	Ex-smoker	5.95	4.71	108
Male	62	19.7199993133544	2020-03-26	Yes	2020-03-26	Yes	2020-03-23	Yes	No	No	No	No				Yes	No	No	Yes	Yes	No	No		Yes	No	No	No	No	No	No	Ex-smoker	9.74	8.85	206
Male	59	27.7700004577636	2020-03-27	No		No	2020-03-27	Yes	No	No	No	No				No	No	No	No	Yes	No	Yes	38.5	Yes	Yes	Yes	No	Yes	No	No	Never smoke	4.57	3.14	46.4
Male	52		2020-03-27	No			2020-03-24	No	No	No	Yes	Yes	No	No	Yes	Yes	No	Yes	No	No	No	No	37	No	Yes	No	No	No	No	No	Never smoke	6.08	4.66	28
Female	65	32.4399986267089	2020-03-27	No		No	2020-03-21	Yes	No	Yes	Yes	Yes	No	No	No	No	No	No	Yes	Yes	No	No	37.1	No	No	No				No	Never smoke	10.11	7.51	194.7
Male	74	23.1399993896484	2020-03-26	No		No	2020-03-20	Yes	No	No	No	No				Yes	No	No	Yes	Yes	No	No	38	Yes	No	No	No	No	No	No	Never smoke	5.34	3.94	51.3
Male	78	30.7600002288818	2020-03-26	Yes	2020-03-26	Yes	2020-03-22	Yes	No	Yes	No	No				No	No	No	No	Yes	No	No	37.8	No	No	No	No	No	No	No	Never smoke	6.3	4.69	66.4
Male	86	27.6800003051757	2020-03-27	No		Yes	2020-03-22	Yes	No	No	No	No				No	No	No	Yes	Yes	No	No	38.2	No	No	No	No	No	No	No	Ex-smoker	4.92	3.67	68.6
Male	72	26.2600002288818	2020-03-26	Yes	2020-03-26	Yes	2020-03-23	Yes	No	Yes	No	No				Yes	No	No	Yes	Yes	No	No	39	No	No	No	No	No	Yes	Yes	Never smoke	10.32	9.76	184.1
Male	44	23.9899997711181	2020-03-26	No			2020-03-22	Yes	No	No	No	No				No	No	No	Yes	Yes	No	No	37	No	No	No				No	Ex-smoker	5.64	3.1	9.1
Male	44		2020-03-26	No			2020-03-17	Yes	No	Yes	No	No				Yes	No	No	Yes	Yes	No	No	38.1	No	No	No	No	No	No	No	Ex-smoker	6.29	4.49	52.4
Female	74	32.6899986267089	2020-03-27	No			2020-03-22	Yes	No	Yes	No	No				No	No	No	Yes	Yes	No	No	38.3	Yes	Yes	No	No	No	No	Yes	Never smoke	6.36	3.98	51.4
Male	67	27.9400005340576	2020-03-28	No			2020-03-16	Yes	No	No	Yes	Yes	No	No	No	Yes	Yes	No	Yes	Yes	No	No	38.6	No	No	No	No	No	Yes	Yes	Ex-smoker	4.8	3.9	32.3
Female	77	24.8400001525878	2020-03-28	No		No	2020-03-06	Yes	No	No	Yes	No	Yes	No	No	Yes	No	No	No	Yes	Yes	No	37.2	Yes	No	No	No	No	Yes	No	Current smoker	4.94	3.91	160.1
Male	61	25.3099994659423	2020-03-27	No		No	2020-03-23	Yes	No	Yes	No	No				Yes	No	No	Yes	Yes	Yes	No	38.1	No	No	No	No	No	No	No		9.22	7.41	290.1
Male	48	28.0699996948242	2020-03-27	No		No	2020-03-24	Yes	No	No	Yes	No	No	Yes	Yes	Yes	No	Yes	No	No	Yes	Yes	36.8	Yes	Yes	Yes	No	Yes	No	No	Ex-smoker	3.47	2.64	29.2
Male	34		2020-03-28	No			2020-03-26	Yes	No	No	Yes	No	No	No	Yes	No	No	No	Yes	Yes	Yes	No	37.8	No	No	No	No	No	No	No	Never smoke	5.81	3.4	40.5
Male	75	22.1399993896484	2020-03-28	No			2020-03-27	Yes	No	Yes	Yes	Yes	No	No	No	Yes	No	No	Yes	No	No	No	38	Yes	Yes	No	Yes	Yes	No	No	Never smoke	8.58	6.62	87.5
Female	30	26.9500007629394	2020-03-27	No			2020-03-23	No	No	No	Yes	No	No	No	Yes	Yes	No	Yes	Yes	Yes	No	No	37.1	No	No	No				No	Never smoke	4.64	2.2	73.3
Male	35	26.5699996948242	2020-03-27	Yes	2020-03-27		2020-03-23	Yes	No	No	No	No				Yes	No	No	Yes	Yes	No	No	37.9	No	No	No	No	No	No	No	Current smoker	5.04	3.84	208
Female	89	28.5200004577636	2020-03-27	No		Yes	2020-03-17	Yes	No	No	No	No				Yes	No	No	Yes	Yes	No	No	37.8	Yes	No	No	No	Yes	No	No	Ex-smoker	13.86	10.96	225.8
Male	56		2020-03-27	No			2020-03-24	Yes	No	Yes	Yes	Yes	No	No	No	Yes	No	Yes	No	Yes	Yes	No	37.1	No	No	No	No	No	No	No	Ex-smoker	4.33	2.81	72
Male	71		2020-03-28	No			2020-03-19	Yes	No	No	No	No				No	No	No	Yes	Yes	No	No	36.7	Yes	No	No	No	No	No	No	Ex-smoker	5.32	3.98	9.9
Female	81	23.4200000762939	2020-03-28	Yes	2020-03-28	Yes	2020-03-24	Yes	No	No	No	No				No	No	No	Yes	Yes	No	No	37.8	Yes	No	No	No	No	No	No	Never smoke	4.21	2.57	338.8
Male	77	24.5400009155273	2020-03-30	No			2020-03-22	No	No	No	No	No				Yes	No	No	Yes	Yes	No	No	39.1	Yes	No	No	No	No	No	No		8.3	7.26	191.7
Female	87	24.5599994659423	2020-03-30	No			2020-03-24	Yes	No	No	No	No				Yes	No	No	No	Yes	No	Yes	38.5	Yes	No	No	No	No	No	No	Never smoke	11.95	9.72	159.3
Male	56	31.3099994659423	2020-03-28	No		No	2020-03-23	Yes	No	No	Yes	No	No	No	Yes	Yes	No	No	Yes	Yes	Yes	No	39	Yes	No	No	Yes	Yes	No	No	Never smoke	6.54	5.07	72.1
Male	78	22.7700004577636	2020-03-30	No			2020-03-17	Yes	No	No	Yes	No	Yes	No	No	Yes	No	No	Yes	Yes	No	No	36.8	No	No	No	No	No	No	No	Ex-smoker
Male	57	29.6700000762939	2020-03-30	No			2020-03-20	Yes	No	Yes	Yes	Yes	No	No	Yes	Yes	No	No	Yes	No	No	No	37.5	No	No	No	No	No	No	No	Never smoke	11.43	9.17	49.9
Male	34		2020-03-30	Yes	2020-03-30		2020-03-24	Yes	No	No	Yes	No	No	No	Yes	No	Yes	No	Yes	Yes	Yes	No	38.2	No	No	No	No	No	No	No	Never smoke	6.25	4.85	162.9
Female	64	24.6499996185302	2020-03-30	Yes	2020-03-30		2020-03-23	Yes	No	No	Yes	Yes	No	No	No	Yes	No	No	Yes	Yes	No	No	36.9	No	No	No	No	No	No	No	Never smoke	7.22	6.09	248.9
Male	78	25.9300003051757	2020-03-30	Yes	2020-03-30	No	2020-03-23	Yes	No	No	No	No				Yes	No	No	Yes	Yes	No	No	37.9	No	No	No	No	No	No	No	Ex-smoker	6.43	5.61	141.5
Male	38	31.1200008392333	2020-03-29	No			2020-03-25	Yes	No	No	Yes	Yes	Yes	No	No	Yes	No	No	Yes	Yes	No	No		No	No	No				No		3.6	2.29	63
Male	67		2020-03-29	Yes	2020-03-29	Yes	2020-03-19	Yes	No	Yes	No	No				No	No	No	No	Yes	No	No	39.5	Yes	No	No	No	Yes	No	No	Ex-smoker	10.54	8.89	312.8
Female	62	32.7700004577636	2020-03-30	No			2020-03-23	No	No	Yes	No	No				No	No	No	No	Yes	Yes	No		No	Yes	No	No	No	No	Yes		7.54	4.48	43.5
Male	83		2020-03-31	No		Yes	2020-03-30	Yes	No	No	No	No				Yes	No	No	Yes	Yes	No	Yes	37.9	Yes	No	No	No	No	No	No		3.9	3.3	65
Female	41	24.4599990844726	2020-03-30	No			2020-03-23	Yes	No	No	Yes	Yes	No	No	No	No	No	No	No	No	Yes	No	38.2	Yes	No	No	Yes	No	No	No		4.66	1.92	2.7
Female	68		2020-03-30	Yes	2020-03-30	Yes	2020-03-24	Yes	No	Yes	Yes	No	Yes	No	No	Yes	No	Yes	Yes	Yes	No	No	38.7	No	No	No	No	No	No	No	Ex-smoker	5.1	4.05
Female	90	37.3300018310546	2020-03-30	No		Yes	2020-03-23	Yes	No	No	No	No				Yes	No	No	No	Yes	No	No		Yes	No	No	No	No	No	No	Never smoke	9.89	6.47	39.3
Male	66	32.4500007629394	2020-03-30	No		Yes	2020-03-30	Yes	No	No	No	No				No	No	No	Yes	Yes	No	No	39	No	No	No	No	Yes	Yes	No	Current smoker	3.23	1.98	54.3
Female	85	17.2999992370605	2020-03-30	No			2020-03-28	Yes	No	Yes	No	No				Yes	No	No	No	No	No	No	38.9	Yes	No	No	No	No	No	No	Never smoke	6.97	5.33	84.4
Male	84	24.2199993133544	2020-03-18	Yes	2020-03-11	Yes	2020-03-11	Yes	No	No	No	No				Yes	No	No	Yes	Yes	No	Yes	38.1	No	No	No	No	Yes	No	No	Ex-smoker	4.62	2.63	20.8
Female	45	34.349998474121	2020-03-29	No			2020-03-19	No	No	Yes	Yes	No	Yes	No	No	No	No	Yes	Yes	Yes	No	No	37.3	No	No	No	No	No	Yes	No	Never smoke	9.37	4.25	12
Male	75	27.3099994659423	2020-03-28	Yes	2020-03-28	Yes	2020-03-24	No	No	No	No	No				No	No	No	Yes	Yes	No	Yes	37.8	No	Yes	No	No	No	No	No	Never smoke	15.5	13.6	290
Female	55	26.1800003051757	2020-03-29	No			2020-03-20	Yes	No	No	No	No				No	No	No	No	Yes	No	No	38.4	No	No	No	No	No	No	Yes	Never smoke	9.14	8.21	85.6
Female	92	18.8799991607666	2020-03-31	No			2020-03-27	Yes	No	No	No	No				Yes	No	Yes	Yes	No	No	No		Yes	No	No	No	No	Yes	Yes		6.47	5.05	69
Male	53	26.1200008392333	2020-03-31	No			2020-03-20	Yes	No	No	Yes	No	Yes	No	No	Yes	No	No	Yes	No	No	No	39.4	No	No	No				No	Never smoke	4.81	3.23	91.1
Male	53	44.4399986267089	2020-03-31	Yes	2020-03-31		2020-03-14	Yes	No	Yes	No	No				Yes	Yes	No	Yes	Yes	No	No		No	No	No	No	No	No	No	Never smoke	7.44	5.68
Male	72	22.5	2020-03-30	Yes	2020-03-23		2020-03-16	Yes	No	No	No	No				No	No	No	Yes	Yes	No	No	38.2	No	No	No	Yes	Yes	No	Yes	Ex-smoker	7.15	6.27	104.2
Male	48	42.25	2020-03-31	No			2020-03-30	Yes	No	No	Yes	No	No	Yes	No	No	Yes	No	No	Yes	Yes	No		No	Yes	No	No	Yes	No	No	Ex-smoker	8.48	6.22	1.6
Male	37	24.4500007629394	2020-03-31	No			2020-03-23	Yes	Yes	No	Yes	Yes	No	No	No	Yes	No	No	Yes	Yes	Yes	No	38.5	No	No	No	No	No	No	No	Never smoke	8.02	6.39	14.5
Male	23	20.9899997711181	2020-03-31	No			2020-03-24	Yes	No	No	No	No				Yes	No	Yes	Yes	No	No	No		No	No	No	Yes	No	No	No	Never smoke	5.13	3.17	14.5
Male	55	30.9300003051757	2020-03-31	Yes	2020-03-31	No	2020-03-17	Yes	No	Yes	No	No				Yes	No	No	Yes	Yes	No	No	39	Yes	Yes	Yes	No	Yes	No	No	Never smoke	7.18	6.15
Female	92	27.9200000762939	2020-03-29	No			2020-03-08	Yes	No	No	No	No				Yes	No	No	Yes	Yes	No	No	38.1	Yes	Yes	No	No	Yes	No	No		6.85	4.58	24
Male	62		2020-03-31	No			2020-03-23	Yes	No	Yes	Yes	No	Yes	No	Yes	Yes	No	No	Yes	Yes	No	No	38.5	No	No	No				No		8.27	5.84	53
Male	76	20.5499992370605	2020-03-29	No		No	2020-03-22	Yes	No	No	No	No				No	No	No	Yes	Yes	No	No	38.2	Yes	Yes	No	No	No	No	No	Current smoker	8.36	6.67	117.6
Male	74		2020-03-31	No			2020-03-28	No	No	Yes	No	No				Yes	No	No	No	Yes	No	No	37.5	No	No	No	No	No	No	Yes	Never smoke	7.14	6.08	139.3
Male	52		2020-04-01	No			2020-03-20	Yes	No	No	No	No				Yes	No	No	Yes	No	No	No	38.2	No	No	No	No	No	No	No	Never smoke	6.66	4.98	126.2
Male	86	18.4799995422363	2020-04-01	No		Yes	2020-03-11	Yes	No	No	No	No				Yes	No	No	No	Yes	No	Yes	38.6	Yes	No	No	No	No	No	Yes	Ex-smoker	5.01	3.87	183.7
Female	86	21.6399993896484	2020-04-02	No			2020-04-01	No	No	No	No	No				Yes	No	No	Yes	No	No	No		No	No	No	No	No	No	Yes		7.3	4.5	52.3
Female	69	30.4400005340576	2020-03-31	No		No	2020-03-24	Yes	No	No	No	No				No	No	No	Yes	Yes	No	No	39	No	No	No	No	No	No	No	Never smoke	9.78	8.55	224.5
Male	61	37.0400009155273	2020-04-01	Yes	2020-04-01		2020-03-27	Yes	No	No	No	No				No	No	No	Yes	Yes	No	No	38.5	No	No	No	No	No	No	No		8.31	6.91	140.3
Female	73	29.7299995422363	2020-04-01	No			2020-04-01	Yes	No	No	No	No				No	No	No	Yes	No	No	No	38.2	Yes	Yes	No	No	Yes	No	No	Never smoke	10.59	8.68	49.4
Male	69		2020-04-01	Yes	2020-04-01	No	2020-03-25	No	Yes	Yes	No	No				Yes	Yes	No	Yes	Yes	No	No	37.2	Yes	No	No	No	No	No	No	Ex-smoker	12.4	10.55	191.1
Female	74	20.9599990844726	2020-03-31	No		No	2020-03-21	No	No	No	No	No				Yes	No	No	Yes	Yes	No	Yes	35.8	Yes	No	No	No	No	No	No	Never smoke	8.36	6.15	70.1
Male	76	26.329999923706	2020-04-02	No			2020-03-23	Yes	No	Yes	Yes	Yes	No	No	No	Yes	No	No	Yes	Yes	No	No	38.3	Yes	No	No	No	Yes	No	Yes	Never smoke	7.08	5.9	122.3
Female	40	32.2799987792968	2020-03-31	No			2020-03-21	Yes	No	No	No	No				Yes	No	No	Yes	Yes	No	No	38.3	No	No	No	No	No	No	No		5.71	3.9	97.9
Female	83	35.3400001525878	2020-04-01	No			2020-03-23	Yes	No	Yes	No	No				Yes	No	No	Yes	Yes	No	No		Yes	Yes	Yes	No	No	No	No		5.22	4.13	119.4
Female	71	30.0200004577636	2020-04-01	No		No	2020-03-22	No	No	No	Yes	Yes	No	No	No	Yes	Yes	No	Yes	Yes	No	No		No	Yes	No	No	No	No	No		7.57	5.63	63.4
Female	20	27.2800006866455	2020-04-01	No			2020-03-25	Yes	No	Yes	No	No				Yes	No	No	Yes	Yes	Yes	No	36.8	No	No	No				No		5.16	3.61	14.1
Male	66	23.2999992370605	2020-04-02	No			2020-03-20	Yes	No	No	No	No				Yes	Yes	No	Yes	Yes	No	No	38	No	No	No				No		8.03	6.83	183.8
Male	70	30.0400009155273	2020-04-02	No			2020-04-01	No	No	No	No	No				Yes	No	Yes	No	No	Yes	No		No	No	No	No	No	No	No	Ex-smoker	9.45	6.72	1.9
Male	80		2020-04-02	Yes	2020-04-02	Yes	2020-03-25	Yes	No	No	No	No				Yes	No	No	No	Yes	No	No	37.7	No	No	No				No		6.19	5.76	172.5
Female	73	25.7800006866455	2020-04-02	No			2020-03-19	Yes	No	Yes	Yes	No	Yes	No	No	Yes	No	No	Yes	No	No	No	38	No	No	No	No	No	Yes	No		3.8	2.38	114.2
Female	86	39.2599983215332	2020-04-05	No		Yes	2020-04-04	Yes	No	No	No	No				Yes	No	No	No	Yes	No	Yes	39.1	Yes	Yes	No	No	No	No	No	Ex-smoker	7.33	4.96	26
Male	70	29.3199996948242	2020-04-03	No			2020-03-13	Yes	No	No	No	No				Yes	No	No	Yes	Yes	No	No	38	No	Yes	No	No	No	No	No		6.42	5.39	161.9
Male	34	22.6399993896484	2020-03-31	No			2020-03-25	No	No	Yes	No	No				No	No	No	Yes	Yes	Yes	No	36.6	No	No	No				No		7.26	5.34	115
Female	75		2020-04-03	No			2020-03-20	Yes	No	No	Yes	Yes	No	Yes	No	No	No	No	Yes	No	No	No	38.3	No	No	No	No	No	No	No	Ex-smoker	4.2	3.58	31.9
Male	83	23.7399997711181	2020-04-03	No			2020-03-31	Yes	No	No	No	No				Yes	No	No	No	No	No	No	38	Yes	No	No	No	No	No	No		7.45	6.03	73.8
Male	84	27.2199993133544	2020-03-31	No			2020-03-25	No	No	Yes	Yes	No	Yes	No	No	No	No	No	Yes	Yes	No	No	37	Yes	Yes	No	No	No	No	No	Ex-smoker	15.06	13.52	146.3
Female	88	23.6200008392333	2020-04-02	No		No	2020-03-31	Yes	No	No	No	No				No	No	No	No	No	No	No	38.5	No	Yes	No	No	No	Yes	No	Never smoke	4.11	3.2	12.6
Female	55	30.4300003051757	2020-04-02	No			2020-03-30	Yes	No	Yes	Yes	Yes	No	No	No	Yes	No	No	No	Yes	Yes	No	37.7	No	No	No				No	Ex-smoker	4.69	2.48	12.3
Female	81	20.0300006866455	2020-04-04	No			2020-04-01	Yes	No	No	No	No				Yes	No	No	No	Yes	No	No	38.4	No	No	No	No	No	No	No	Ex-smoker	9.83	8.38	87.1
Male	54	20.2000007629394	2020-04-02	Yes	2020-04-02	No	2020-03-25	Yes	Yes	No	Yes	No	Yes	No	No	Yes	No	No	Yes	Yes	No	No	38.4	No	No	No				No	Never smoke	13.91	11.98
Female	87	24.0300006866455	2020-04-03	No			2020-03-26	Yes	No	No	No	No				Yes	No	No	No	No	No	No	38.5	Yes	Yes	No	No	No	No	No		5.74	3.3	46.2
Male	78	23.0400009155273	2020-04-03	No			2020-04-01	Yes	No	No	No	No				Yes	No	No	Yes	No	No	Yes	36.8	Yes	Yes	No	No	No	No	No	Ex-smoker	5.64	3.6	81
Female	32	22.3199996948242	2020-04-04	No			2020-03-25	No	No	Yes	Yes	No	Yes	No	No	Yes	No	Yes	Yes	Yes	No	No	37.4	No	No	No				No		4.34	2.91	93.3
Male	56	33.8300018310546	2020-04-05	Yes	2020-04-05	No	2020-04-03	No	No	No	No	No				No	No	No	No	No	No	No		No	Yes	No	Yes	No	No	No	Never smoke	40.53	35.67	207
Female	97	19.5599994659423	2020-04-06	No		Yes	2020-04-01	Yes	No	No	No	No				Yes	No	No	No	No	No	No		Yes	Yes	No	No	No	No	No	Never smoke	6.45	5.43	240.5
Male	73	26.2999992370605	2020-04-03	No			2020-04-03	No	No	Yes	No	No				Yes	No	No	No	No	No	Yes	37.4	Yes	No	No	Yes	No	No	No	Never smoke	10.27	6.64	140.4
Male	58	29.0499992370605	2020-04-03	No			2020-03-24	Yes	No	No	No	No				Yes	No	No	Yes	Yes	No	No	39.1	No	No	No				No	Never smoke	10.51	8.26	18.9
Female	92	26.7099990844726	2020-04-04	No			2020-04-02	No	No	No	No	No				Yes	No	Yes	No	Yes	No	Yes	36	No	No	No	No	No	No	No	Never smoke	5.11	2.47	17.3
Male	79	27.3799991607666	2020-04-05	No		No	2020-04-03	Yes	No	Yes	No	No				Yes	No	No	Yes	Yes	No	No	39.3	No	Yes	No	No	No	No	No	Never smoke	7.33	5.5	83.4
Female	81	17.0599994659423	2020-04-06	No			2020-04-01	Yes	No	No	No	No				Yes	No	No	No	No	No	Yes	37.7	Yes	No	Yes	No	No	No	No		7.61	7.15	120.9
Male	41		2020-04-05	No			2020-04-04	No	No	Yes	Yes	Yes	No	No	Yes	Yes	No	No	No	No	No	No	37	No	No	No	No	No	No	No	Current smoker	5.45	3.1	5.2
Female	67	26.4899997711181	2020-03-25	No			2020-03-15	Yes	No	Yes	No	No				Yes	No	No	Yes	Yes	Yes	No	38	No	No	No	Yes	No	No	No		6.27	4.85	100.2
Male	44	33.2099990844726	2020-03-26	Yes	2020-03-26		2020-03-16	Yes	No	No	No	No				Yes	No	No	Yes	Yes	No	No	40	No	No	No	No	Yes	No	No	Never smoke	9.77	8.69	278.8
Male	66	28.6700000762939	2020-04-05	No			2020-03-30	Yes	No	No	No	No				Yes	No	Yes	Yes	No	Yes	Yes	39.1	No	No	No	No	No	Yes	No	Ex-smoker	5.5	4.29	48.4
Male	87	24.9099998474121	2020-04-05	No		Yes	2020-03-31	Yes	No	No	No	No				Yes	No	No	No	Yes	No	No	39.1	No	No	No	No	No	No	No	Ex-smoker	4.52	3.49	93.8
Male	81	26.5599994659423	2020-04-05	Yes	2020-04-05	Yes	2020-03-30	Yes	No	No	No	No				Yes	No	No	No	Yes	No	No	38.3	No	No	No	No	No	No	Yes		28.23	26.23
Male	85	26.079999923706	2020-04-01	No		Yes	2020-03-25	Yes	No	No	Yes	Yes	No	No	No	Yes	No	No	Yes	Yes	No	Yes		Yes	No	No	No	No	No	No	Never smoke	5.96	4.48	55.2
Male	86	18.2099990844726	2020-04-06	No		Yes	2020-04-06	Yes	No	No	No	No				Yes	No	No	No	Yes	No	No	38.1	Yes	Yes	No	No	No	No	No
Female	65	22.6000003814697	2020-04-06	Yes	2020-04-06		2020-03-25	Yes	No	No	No	No				Yes	No	No	Yes	Yes	No	No	39.4	Yes	No	No	Yes	No	No	No	Never smoke	6.17	4.09	29.1
Female	67	29.3899993896484	2020-04-07	No			2020-03-29	Yes	No	No	Yes	Yes	No	No	No	Yes	No	No	No	Yes	Yes	No		Yes	No	No	No	No	No	No	Ex-smoker	5.78	4.95	78
Male	73	32.4199981689453	2020-04-07	No			2020-04-02	Yes	No	No	No	No				Yes	No	No	Yes	Yes	No	No	38.6	Yes	No	No	No	No	Yes	No	Current smoker	6.76	4.75	158.9
Male	66	21.6299991607666	2020-04-07	No			2020-04-02	Yes	No	No	No	No				No	No	No	Yes	Yes	No	Yes	38	Yes	No	No	No	No	No	No	Never smoke	5.97	5.48	391.9
Male	68	26.9899997711181	2020-03-29	Yes	2020-03-29		2020-03-19	Yes	No	No	No	No				No	No	Yes	No	No	No	No	39	No	No	No				No	Ex-smoker	7.83	6.26	106.8
Male	72	32.3199996948242	2020-03-29	Yes	2020-03-29	Yes	2020-03-23	No	No	No	No	No				No	No	No	No	Yes	No	No		No	Yes	No	No	No	No	No	Ex-smoker	8.9	7.13	27.8
Female	90	30.1299991607666	2020-04-08	No			2020-03-28	Yes	No	No	No	No				Yes	No	No	No	No	No	No	39	No	No	No	No	No	No	No
Female	101	31.6399993896484	2020-04-08	No			2020-04-06	Yes	No	No	No	No				No	No	No	No	No	No	No		No	No	No	No	No	No	No		3.26	2.29	100.4
Female	74		2020-04-07	No			2020-04-07	No	No	No	No	No				No	No	No	Yes	Yes	No	No	37.5	Yes	No	No	No	No	No	No		9.75	7.07	13
Male	72	19.8199996948242	2020-04-07	No			2020-03-24	No	No	Yes	No	No				Yes	No	No	Yes	No	No	No	36.5	No	No	No	No	No	No	No	Ex-smoker	13	9.28	174.5
Female	86	26.6700000762939	2020-04-03	No			2020-04-03	No	No	Yes	No	No				Yes	No	Yes	Yes	Yes	No	No	37.2	Yes	No	No	No	No	No	No	Never smoke	7.08	5.13	16.5
Male	34	16.3600006103515	2020-04-02	No		No	2020-03-23	Yes	No	Yes	Yes	Yes	No	No	No	Yes	No	No	Yes	No	No	No	37.7	Yes	No	Yes	No	Yes	No	No		10.92	9.59	34.9
Female	81	34.3400001525878	2020-04-05	No		Yes	2020-04-04	No	No	No	No	No				Yes	No	No	No	Yes	No	Yes	37.3	Yes	No	No	No	No	No	No		9.8	8.5	189.6
Male	88	16.2999992370605	2020-04-09	No		Yes	2020-04-08	No	No	No	No	No				Yes	No	No	No	Yes	No	No	37.4	Yes	No	No	No	No	No	No	Never smoke	7.8	5.76	107.8
Male	82	26.6700000762939	2020-04-04	No		Yes	2020-04-01	No	No	Yes	Yes	No	No	No	Yes	Yes	No	No	Yes	No	No	Yes	37.5	Yes	Yes	No	No	No	Yes	No		5.78	3.86	158.3
Male	90	23.3899993896484	2020-04-09	No		No	2020-04-08	Yes	No	No	No	No				No	No	No	Yes	Yes	No	No	38.3	Yes	No	No	No	No	Yes	No	Ex-smoker	12.34	10.49	101.3
Female	98	27.7700004577636	2020-04-09	No		No	2020-04-08	Yes	No	No	No	No				Yes	No	No	No	Yes	No	No	38.3	Yes	No	No	No	Yes	No	No	Ex-smoker	7.44	4.58	14.3
Female	66		2020-04-10	No			2020-04-05	Yes	No	No	No	No				Yes	No	Yes	Yes	Yes	No	No	39.7	No	No	No	No	No	No	No	Ex-smoker	5.7	4.82	76.3
Female	94		2020-04-10	No			2020-04-02	Yes	No	No	No	No				Yes	No	No	Yes	Yes	No	No	37.2	No	No	No	No	No	No	No		3.08	1.54	10
Female	90	18.5100002288818	2020-04-10	No			2020-04-06	Yes	No	No	No	No				Yes	No	No	Yes	No	No	No	37.8	No	No	No	No	Yes	No	No		10.74	9.25	99.2
Female	67	32.599998474121	2020-04-14	Yes	2020-04-14	Yes	2020-03-17	Yes	No	No	Yes	Yes	No	No	Yes	No	No	No	No	Yes	No	No	39	Yes	Yes	No	No	Yes	No	No
Female	89	14.329999923706	2020-04-15	No			2020-04-10	No	No	No	No	No				Yes	No	No	Yes	No	No	No		No	No	No	No	No	No	No	Never smoke	3.42	2.22	34.8
Female	85		2020-04-14	No		Yes	2020-04-12	No	No	No	No	No				Yes	No	No	Yes	Yes	No	Yes	36.7	Yes	Yes	No	No	Yes	No	No	Never smoke	6.72	5.88	265.6
Female	74	23.5300006866455	2020-04-08	No			2020-04-04	Yes	No	No	No	No				Yes	No	No	No	Yes	No	No	38.5	Yes	No	No	No	No	No	No	Ex-smoker	3.84	1.92	39.4
Female	90		2020-04-07	No			2020-04-01	No	No	No	No	No				Yes	No	No	Yes	No	No	No		Yes	No	No	No	No	No	Yes		5.73	4.58	120.4
Female	91	24.7700004577636	2020-04-08	No			2020-04-03	Yes	No	No	No	No				Yes	No	No	Yes	No	No	No	38.6	Yes	No	No	No	No	No	No		4.75	3	62.7
Female	89		2020-03-23	No			2020-03-19	Yes	No	No	No	No				Yes	No	No	Yes	No	No	No	38.1	Yes	No	No	No	No	No	No	Never smoke
Male	45	26.7000007629394	2020-04-13	Yes	2020-04-13		2020-04-05	Yes	No	No	No	No				Yes	No	No	Yes	Yes	No	No		No	Yes	No	No	No	No	No	Ex-smoker	7.71	6.18	66.2
Female	69		2020-04-14	Yes	2020-04-14		2020-04-04	Yes	No	No	No	No				Yes	No	No	Yes	No	No	No	38.9	No	No	No	No	No	No	No	Never smoke	5.53	3.09	37.8
Male	52	30.0400009155273	2020-04-13	Yes	2020-04-13		2020-03-25	Yes	No	Yes	No	No				No	No	No	Yes	Yes	No	No		Yes	No	Yes	No	Yes	No	No	Never smoke
Female	88	16.8899993896484	2020-04-15	No		No	2020-04-12	Yes	No	No	No	No				Yes	No	No	No	Yes	No	No	36.9	No	No	No	No	No	No	No		10.38	8.78	38
Male	82	35.4900016784667	2020-04-15	No			2020-04-07	Yes	No	Yes	No	No				Yes	No	No	Yes	Yes	No	No	36.8	Yes	Yes	No	No	No	No	Yes	Never smoke	18.75	3.19	21.4
Female	84	23.9200000762939	2020-04-09	No		Yes	2020-04-08	Yes	No	No	No	No				Yes	No	No	No	Yes	No	No	38.2	Yes	No	No	No	No	No	No		5.42	3.67	25.4
Male	85	21.2199993133544	2020-04-15	No			2020-03-31	Yes	No	No	No	No				Yes	No	No	Yes	No	No	No	38.6	Yes	No	No	No	No	No	No	Never smoke	5.25	3.28	106
Female	82	20.7199993133544	2020-04-09	No			2020-04-02	No	No	No	No	No				Yes	No	No	Yes	No	No	No	36	Yes	No	No	No	No	No	No		3.55	1.99	2.1
Female	84	22.3500003814697	2020-04-10	No			2020-04-09	No	No	No	Yes	Yes	No	No	No	Yes	No	No	Yes	No	No	No	36.9	No	No	No	No	No	No	No	Never smoke	7.01	4.28	44.2
Female	77	32	2020-04-15	No			2020-04-01	No	No	No	No	No				Yes	No	No	Yes	No	No	No		Yes	Yes	No	No	No	No	No	Never smoke	12.53	7.52	30
Male	82		2020-04-16	No			2020-04-16	Yes	No	No	No	No				No	No	No	No	No	No	No	38.5	No	No	No	No	No	No	No		9.4	5.48	96.1
Female	91	22.3799991607666	2020-04-18	No			2020-04-12	Yes	No	Yes	No	No				Yes	No	No	No	No	No	Yes	36.5	Yes	No	No	No	No	No	No	Never smoke	5.06	3.71	24.6
Male	88	22.3099994659423	2020-04-16	No			2020-04-09	No	No	Yes	No	No				Yes	No	No	No	No	No	No	36	Yes	Yes	No	No	No	No	No	Never smoke	15.18	13.19	154.8
Female	91	22.9699993133544	2020-04-16	No		Yes	2020-04-16	No	No	No	No	No				Yes	No	No	Yes	Yes	No	No	37.5	No	No	No				No		5.59	4	70.2
Female	89		2020-04-27	No			2020-04-23	Yes	No	Yes	No	No				Yes	No	Yes	No	No	No	Yes	38.5	Yes	No	No	No	No	No	No		2.75	1.78	34.4
Male	71	32.4099998474121	2020-04-28	Yes	2020-04-28	Yes	2020-03-23	No	No	No	No	No				No	No	No	No	No	No	No		Yes	Yes	No	No	No	No	No	Ex-smoker
Male	71	26.5599994659423	2020-04-29	No			2020-04-11	No	No	No	No	No				Yes	No	No	Yes	No	No	No	35.8	Yes	Yes	Yes	No	Yes	No	No	Ex-smoker	5.27	4.19	137.2
Male	64	22.9500007629394	2020-05-01	No			2020-04-23	No	No	No	No	No				Yes	No	No	Yes	Yes	No	No	36.7	Yes	No	Yes	Yes	No	Yes	No	Ex-smoker	3.12	2.29	9.3
Female	84	23.4699993133544	2020-04-19	No			2020-04-15	Yes	No	Yes	No	No				No	No	No	No	Yes	No	No	39.5	Yes	No	No	No	No	No	Yes
Male	66	28.4099998474121	2020-04-21	Yes	2020-04-21		2020-04-05	Yes	No	No	No	No				Yes	No	No	No	Yes	Yes	No	38.5	No	No	No	No	No	No	Yes	Never smoke	7.04	5.13	279.8
Male	57	28.3799991607666	2020-04-16	Yes	2020-04-16		2020-03-19	Yes	No	No	Yes	No	Yes	No	No	Yes	No	No	Yes	Yes	Yes	No	38.2	No	Yes	No	No	No	No	No	Ex-smoker	7.11	6.14	129.2
Male	92	14.1700000762939	2020-04-14	No		Yes	2020-04-11	Yes	No	No	Yes	No	Yes	No	No	Yes	No	No	No	Yes	No	Yes	37.6	Yes	No	No	No	No	No	Yes	Never smoke	4.15	2.75	41.7
Female	87	19.1499996185302	2020-04-14	No			2020-04-09	Yes	No	No	No	No				Yes	No	No	Yes	Yes	No	No	37.5	Yes	No	No	No	No	No	No		5.57	2.92	27.5
Female	91	22.3700008392333	2020-04-06	No			2020-03-27	Yes	No	No	No	No				Yes	No	No	Yes	Yes	No	No	37.3	No	No	No	No	No	No	Yes	Never smoke
Male	19	19.9300003051757	2020-04-29	No		No	2020-04-23	Yes	Yes	Yes	No	No				No	No	No	Yes	No	No	No	39.3	No	No	No	No	No	No	No	Never smoke	12.43	11.45	385.1
Female	47		2020-04-16	No			2020-04-09	Yes	No	Yes	No	No				Yes	No	Yes	Yes	Yes	Yes	No	38.9	No	No	No				No	Never smoke	6.47	4.36	29
Female	78	21.079999923706	2020-04-16	No		Yes	2020-04-08	Yes	No	No	No	No				Yes	No	No	No	Yes	No	No	37.1	Yes	No	No	Yes	No	No	No		5.31	4.53	65.1
Female	89	29.829999923706	2020-04-18	No			2020-04-15	Yes	No	No	No	No				Yes	No	No	Yes	Yes	No	No	38.4	Yes	No	No	No	No	No	Yes	Never smoke	5.62	3.25	7.2
Female	93	17.9899997711181	2020-04-17	No			2020-04-13	Yes	No	No	No	No				No	No	No	Yes	No	No	Yes	37.9	No	No	No	No	Yes	No	Yes	Never smoke	2.41	1.88	82.7
Male	61	23.9200000762939	2020-04-10	No		No	2020-03-28	Yes	No	No	Yes	Yes	No	No	No	Yes	Yes	No	No	Yes	No	No	38.4	Yes	Yes	No	Yes	Yes	No	No	Never smoke	4.55	3.09	37.1
Male	70	32.2799987792968	2020-04-17	No			2020-04-10	Yes	No	Yes	No	No				Yes	No	Yes	Yes	Yes	No	No	36.2	Yes	Yes	No	No	No	Yes	No	Ex-smoker	2.98	1.52	71.4
Female	61		2020-04-10	No			2020-04-08	No	No	Yes	Yes	No	No	No	Yes	Yes	No	No	Yes	No	No	No	36.9	No	No	No	No	No	No	No	Never smoke	3.75	2.03	13.5
Female	68	30.4699993133544	2020-04-11	No			2020-03-28	No	No	No	Yes	Yes	No	No	No	Yes	No	No	Yes	Yes	No	No	37.2	No	No	No				No	Never smoke	5.37	4.12	218.5
Male	89	25.1399993896484	2020-04-11	No		Yes	2020-04-06	Yes	No	No	No	No				Yes	No	No	Yes	No	No	Yes	38.5	Yes	Yes	No	No	No	No	No		4.69	3.8	109.9
Male	79	24.5100002288818	2020-04-12	Yes	2020-04-12	Yes	2020-03-29	Yes	No	No	No	No				Yes	No	No	No	Yes	No	Yes	40	Yes	No	No	No	No	No	No	Ex-smoker	13.96	13.28	108.8
Female	97	20.2000007629394	2020-04-18	No			2020-04-15	No	No	No	No	No				No	No	No	Yes	Yes	No	No	37.2	Yes	No	No	No	Yes	Yes	Yes		5.17	3.01	15.6
Male	74	31.2199993133544	2020-04-18	Yes	2020-04-18	Yes	2020-04-18	Yes	No	No	No	No				Yes	No	No	No	Yes	No	No	37.8	Yes	Yes	No	No	No	No	No		13.51	11.7	92.6
Male	95	20.9400005340576	2020-04-18	No		Yes	2020-04-13	Yes	No	Yes	No	No				Yes	No	Yes	Yes	Yes	No	No	36.9	Yes	Yes	No	No	No	Yes	No	Never smoke	11.1	10.11	78.4
Female	95	26.9099998474121	2020-04-16	No			2020-04-12	Yes	No	No	No	No				Yes	No	No	Yes	No	No	No	38.1	Yes	No	No	No	Yes	No	Yes		6.57	5.24	161
Female	89	19.1399993896484	2020-04-21	No			2020-04-16	No	No	Yes	No	No				Yes	No	No	No	No	No	No	36.5	Yes	No	No	No	No	No	No	Current smoker	8.59	7.45	101.1
Female	84	23.7299995422363	2020-04-22	No		Yes	2020-04-21	No	No	No	Yes	No	No	No	Yes	No	No	No	No	Yes	No	No	36.6	Yes	No	No	No	Yes	No	No		6.95	5.19	60.1
Female	93	29.2399997711181	2020-04-21	No		No	2020-04-16	Yes	No	Yes	No	No				Yes	No	No	No	No	No	No	37.2	Yes	No	No	No	No	No	No		9.7	6.57	52.1
Male	86	19.7099990844726	2020-04-17	No		Yes	2020-03-30	No	No	No	No	No				No	No	No	No	Yes	No	No		Yes	No	No	No	No	No	No	Never smoke
Female	86	23.0499992370605	2020-04-23	No		Yes	2020-04-23	No	No	No	No	No				Yes	No	No	No	Yes	No	No		Yes	No	No	No	No	No	No		5.45	4.03	154.3
Female	51	35.4900016784667	2020-04-06	Yes	2020-04-06	No	2020-03-27	Yes	No	No	No	No				No	No	No	No	Yes	No	No	38	No	No	No	No	No	No	No	Never smoke
Male	51	23.1499996185302	2020-04-23	No		No	2020-04-15	Yes	No	No	Yes	No	Yes	No	No	Yes	No	No	Yes	Yes	No	No	39.6	No	No	No				No	Never smoke	4.95	3.77	133.8
Male	90	19.5300006866455	2020-04-18	No			2020-04-17	Yes	No	No	No	No				No	No	Yes	Yes	No	No	No	38.1	Yes	No	No	No	No	No	Yes		8.56	7.25	59.8
Female	73	26.9300003051757	2020-04-20	No			2020-04-12	Yes	No	No	No	No				Yes	No	No	No	Yes	No	Yes	38.8	No	No	No	No	No	No	No		13.37	10.28
Male	63	27.1800003051757	2020-04-24	No			2020-04-23	Yes	No	Yes	No	No				Yes	No	Yes	No	No	No	No	40.5	Yes	No	No	No	Yes	No	No	Never smoke	3.55	2.41	26.4
Female	90	17.0900001525878	2020-04-26	No			2020-04-11	Yes	No	No	No	No				Yes	No	No	No	No	No	No		Yes	No	No	No	Yes	No	Yes	Never smoke	5.29	3.55	21.2
Female	74	22.8600006103515	2020-05-05	No		No	2020-05-03	No	No	Yes	No	No				Yes	No	No	No	Yes	No	No	37.2	Yes	No	No	No	No	No	No	Never smoke	14.59	12.81	230.1
Female	71	28.079999923706	2020-05-07	No			2020-05-02	Yes	No	Yes	No	No				Yes	No	No	Yes	Yes	No	No	39	Yes	Yes	No	No	No	No	No	Never smoke	4.27	2.61	163.4
Female	80	31.6000003814697	2020-04-16	No		Yes	2020-04-10	Yes	No	No	No	No				Yes	No	Yes	No	No	No	No		Yes	No	No	No	No	No	No	Never smoke	4.41	2.72	43.5
Male	79	30.6700000762939	2020-05-10	No		Yes	2020-05-07	No	No	Yes	No	No				Yes	No	Yes	No	No	No	Yes	36.9	Yes	No	No	No	No	No	No		8.9	7.36	18
Male	72	33.2000007629394	2020-05-18	No			2020-05-01	Yes	No	No	No	No				Yes	No	No	No	Yes	No	No	38.4	No	No	No	No	No	No	Yes	Never smoke	12.74	11.36	22.2
Female	92	25.7199993133544	2020-06-14	No			2020-06-14	No	No	No	No	No				No	No	No	No	Yes	No	No	36.5	Yes	No	No	No	No	No	No	Never smoke	5.77	4.32	6.9
Female	92	18.2600002288818	2020-06-14	No			2020-06-13	No	No	No	No	No				No	No	No	No	Yes	No	No	36.3	Yes	No	No	No	No	No	No	Ex-smoker	11.44	8.43	44.1
Female	94	20	2020-06-15	No			2020-06-15	No	No	No	Yes	No	No	No	Yes	Yes	No	Yes	No	No	No	No	36.8	Yes	No	No	No	No	No	Yes		6.71	5.26	27.9
Female	62	18.5200004577636	2020-06-16	Yes	2020-06-16	Yes	2020-06-13	No	No	No	No	No				No	No	No	No	No	No	No	35.1	No	No	No	No	No	No	Yes		8.3	5.27
Female	90	23.4400005340576	2020-06-10	No			2020-06-08	No	No	No	No	No				No	No	No	No	Yes	No	No	36.4	Yes	No	No	No	No	No	No		7.22	5.21	14.6
Female	23	28.0300006866455	2020-03-20	No			2020-03-17	Yes	No	No	No	No				No	No	No	Yes	No	No	No	38.1	No	No	No	Yes	No	No	No		6.1	5.15	9.4
Male	81	23.7199993133544	2020-03-20	No			2020-03-20	No	No	No	No	No				No	No	No	No	Yes	No	No	37.5	Yes	No	No	No	Yes	No	No		5.55	3.8	41.5
Female	0.0599999986588955		2020-03-21	No			2020-03-20	Yes	No	Yes	No	No				Yes	No	No	No	No	No	No	38.2	No	No	No				No	Never smoke	3.99	1.26
Male	64	26.2999992370605	2020-03-23	Yes	2020-03-23		2020-03-19	Yes	No	No	No	No				Yes	No	No	Yes	Yes	No	No	35.9	Yes	No	No	No	No	No	No		8.58	7.69	198
Male	83	21.8799991607666	2020-03-25	No		Yes	2020-03-20	Yes	No	Yes	No	No				Yes	No	No	No	No	No	No	39	Yes	Yes	No	No	Yes	No	Yes	Never smoke	9.77	3.09	91.9
Male	63	22.9899997711181	2020-03-11	No			2020-03-06	No	No	Yes	Yes	No	No	No	Yes	No	No	No	No	No	No	Yes		Yes	Yes	No	No	Yes	No	No	Current smoker	11.92	9.7
Male	63	28.0100002288818	2020-03-26	Yes	2020-03-26		2020-03-13	Yes	No	No	No	No				No	No	No	Yes	Yes	No	No	40	No	Yes	No	No	Yes	No	No	Ex-smoker	5.9	4.63	114.6
Male	65	21.9500007629394	2020-03-26	No			2020-03-25	No	No	No	Yes	No	Yes	No	No	No	No	No	No	No	No	No	36.6	Yes	Yes	No	No	No	No	No	Current smoker	9.04	6.44	1.7
Male	60	26.8500003814697	2020-03-29	Yes	2020-03-29		2020-03-22	Yes	No	No	No	No				No	Yes	No	Yes	Yes	No	No		Yes	No	No	No	No	No	No	Ex-smoker	8.69	6.61
Female	0.0799999982118607		2020-03-31	No			2020-03-30	Yes	No	Yes	No	No				No	No	No	No	Yes	No	No	38.8	No	No	No				No	Never smoke	7.62	1.79	3.7
Male	73	27.4099998474121	2020-04-02	Yes	2020-04-02	Yes	2020-03-23	No	Yes	No	No	No				No	No	No	No	Yes	No	No		Yes	Yes	No	No	No	No	No	Ex-smoker	5.82	4.36
Male	59	18	2020-04-05	Yes	2020-04-05	No	2020-03-26	No	No	No	No	No				Yes	No	Yes	Yes	Yes	No	No		Yes	No	No	No	No	Yes	No	Current smoker	6.11	4.83	286.6
Female	65	30.3899993896484	2020-03-31	Yes	2020-03-31	No	2020-03-23	Yes	No	No	No	No				No	No	No	Yes	No	No	No	39	Yes	No	No	No	No	Yes	No	Never smoke	8.88	6.22
Male	69	29.3899993896484	2020-04-08	No			2020-03-18	Yes	No	No	Yes	No	Yes	No	No	Yes	No	No	No	Yes	No	No	36	Yes	Yes	No	No	Yes	No	No	Ex-smoker	12.34	8.24	103.2
Female	3	16.9099998474121	2020-04-09	No		No	2020-04-08	Yes	No	No	No	No				No	No	No	Yes	No	No	No	38.4	No	No	No	No	No	No	No	Never smoke	7.99	3.44	54.1
Female	68	21.829999923706	2020-04-04	Yes	2020-04-01	No	2020-03-23	Yes	No	No	No	No				Yes	No	No	No	Yes	No	No	36.8	Yes	No	No	No	No	Yes	No	Ex-smoker
Male	71	26.8500003814697	2020-04-22	No			2020-04-20	No	No	No	No	No				No	Yes	No	Yes	Yes	No	No	37	No	No	No	No	No	No	No	Never smoke	10.97	9.6	3
Female	25	25.5100002288818	2020-06-03	No			2020-06-01	Yes	No	Yes	No	No				Yes	No	No	Yes	Yes	No	No	37.3	No	No	No	No	No	No	No		4.67	2.87	35.1
Female	21	42.2200012207031	2020-03-26	No			2020-03-18	Yes	No	No	No	No				No	No	No	Yes	Yes	No	No	39	No	No	No	No	No	No	No		7.89	6.56	105.1
Male	57	28.3999996185302	2020-03-27	No			2020-03-21	Yes	No	No	No	No				Yes	No	No	No	No	No	No	38	Yes	Yes	Yes	No	Yes	No	No		5.82	4.73	70.3
Male	68	28.3999996185302	2020-03-27	No			2020-03-20	Yes	No	No	No	No				Yes	No	No	Yes	No	No	Yes		No	No	No	No	No	No	No		4.21	2.77	50.6
Male	0.159999996423721	24	2020-03-27	No			2020-03-27	Yes	No	No	No	No				No	No	No	Yes	No	No	No	38.7	No	No	No				No	Never smoke	11.65	4.83
Male	73	30.6700000762939	2020-03-28	No			2020-03-12	No	No	Yes	No	No				Yes	No	Yes	Yes	No	No	No	39	Yes	Yes	No	No	No	No	No	Never smoke	6.71	4.86	62.2
Male	63	23.6599998474121	2020-03-31	No			2020-03-31	Yes	No	Yes	No	No				Yes	No	No	Yes	No	No	No	38	Yes	Yes	No	No	Yes	No	No	Never smoke	7.45	4.25	96.6
Male	88	25.7099990844726	2020-04-01	No		No	2020-03-23	No	No	No	No	No				Yes	No	No	No	Yes	No	Yes		No	No	No	No	No	No	Yes		13.13	9.72	135.3
Male	66	25.9500007629394	2020-04-05	No			2020-03-29	No	No	No	Yes	No	Yes	No	No	No	No	Yes	Yes	Yes	No	No		Yes	No	No	No	No	Yes	No	Ex-smoker	5.21	3.49	62.2
Male	49	27.7299995422363	2020-03-28	Yes	2020-03-26		2020-03-19	Yes	No	No	No	No				No	No	No	Yes	Yes	No	No		Yes	Yes	No	No	No	No	No		9.24	8.36	250.4
Male	66	24.6100006103515	2020-04-15	Yes	2020-04-15		2020-04-11	Yes	No	No	No	No				Yes	No	No	Yes	No	No	No	38	Yes	Yes	No	No	No	No	No	Never smoke	4.71	2.5
Male	77	22.5300006866455	2020-05-20	No		No	2020-04-13	No	No	No	No	No				No	No	No	Yes	Yes	No	No		Yes	No	No	No	Yes	Yes	No	Ex-smoker	4.78	3.87	56.7
Male	85	27.25	2020-04-26	Yes	2020-04-26	Yes	2020-04-25	Yes	No	No	No	No				Yes	No	No	No	No	No	No	38.5	Yes	Yes	No	No	Yes	Yes	Yes	Ex-smoker	17.44	14.72	342.2
Male	69	32.4099998474121	2020-04-07	Yes	2020-03-31	No	2020-03-24	Yes	No	No	No	No				Yes	No	No	Yes	No	No	No		Yes	No	No	No	Yes	Yes	No
Female	10	23.6000003814697	2020-04-30	Yes	2020-04-30		2020-04-23	Yes	No	Yes	Yes	No	No	No	Yes	No	No	Yes	No	Yes	No	No	39	No	No	No				No	Never smoke	17.17	14.08	447.9
Male	13	18.25	2020-05-02	Yes	2020-05-03	No	2020-04-28	Yes	Yes	Yes	Yes	No	No	No	Yes	Yes	No	Yes	No	No	No	No	39	No	No	No	Yes	No	No	No	Never smoke	10.65	8.73	270.9
Female	22	28.3999996185302	2020-05-03	No			2020-04-28	No	Yes	Yes	No	No				Yes	Yes	No	Yes	No	No	No	36.6	No	No	No	No	No	No	No	Never smoke	14.55	11.06	16.4
Female	33	22.6800003051757	2020-05-03	No			2020-04-29	No	No	No	No	No				No	No	No	Yes	No	No	No	36.3	No	No	No	No	No	No	No	Never smoke	4.33	2.92	1.6
Male	73	26.3700008392333	2020-04-04	Yes	2020-04-04	No	2020-03-20	Yes	No	No	No	No				No	No	No	Yes	Yes	No	No	38.4	Yes	Yes	No	No	Yes	No	No	Never smoke	10.3	8.59	239
Male	9	14.6999998092651	2020-05-03	Yes	2020-05-03		2020-04-28	Yes	No	Yes	Yes	No	Yes	No	Yes	Yes	No	Yes	Yes	No	Yes	No	38.5	No	No	No				No	Never smoke	11.13	9.59
Male	61	16.6499996185302	2020-05-12	Yes	2020-05-12		2020-04-27	Yes	No	No	Yes	Yes	No	No	No	Yes	No	No	No	No	No	No	38	Yes	No	No	No	No	No	No	Ex-smoker	3.17	2.69	16.5
Male	77	24.6100006103515	2020-06-28	No			2020-06-10	Yes	No	No	Yes	No	Yes	No	No	No	No	No	Yes	Yes	No	No	37	Yes	No	No	No	No	No	No	Ex-smoker	5.51	4.29	138
Male	76	26.2000007629394	2020-03-23	No			2020-03-18	Yes	Yes	No	No	No				Yes	Yes	No	Yes	Yes	Yes	No	38	No	No	No				No	Never smoke	7.88	6.51	173.5
Female	49		2020-03-23	No			2020-03-13	Yes	No	Yes	No	No				Yes	No	Yes	Yes	Yes	No	No	37.2	No	No	No	No	No	No	No	Never smoke	6.38	5.03	214.5
Male	79	29.0599994659423	2020-03-23	No			2020-03-17	Yes	No	No	No	No				Yes	No	No	Yes	No	No	No	38	Yes	No	No	Yes	Yes	No	No		3.93	2.59	74.5
Male	71	22.8400001525878	2020-03-23	Yes	2020-03-24	No	2020-03-14	Yes	No	No	No	No				Yes	No	No	Yes	Yes	No	No		Yes	No	Yes	No	No	No	Yes	Ex-smoker	6.12	5.31	223.7
Male	47	30.4500007629394	2020-03-24	No			2020-03-16	Yes	No	Yes	Yes	No	No	Yes	No	Yes	No	No	Yes	Yes	No	No	38	No	No	No	No	No	No	No	Never smoke	4.99	2.55	14.7
Female	55	32.8699989318847	2020-03-23	No			2020-03-20	Yes	No	No	Yes	Yes	Yes	No	No	Yes	No	No	Yes	Yes	No	No	37	Yes	Yes	No	No	No	No	No	Never smoke	6.39	4.38	6.6
Male	39	27.7800006866455	2020-03-24	Yes	2020-03-24	No	2020-03-15	Yes	No	Yes	No	No				No	Yes	No	No	Yes	No	No	40	No	No	No				No	Never smoke	6.75	6.03	150
Female	88		2020-03-23	No		Yes	2020-03-13	Yes	No	No	No	No				Yes	No	No	Yes	Yes	No	No	38	Yes	No	No	No	No	No	No	Never smoke	5.13	4.12	92.8
Male	75	33.9099998474121	2020-03-24	No		No	2020-03-17	Yes	No	No	No	No				Yes	No	No	Yes	Yes	No	No	40	Yes	No	No	No	No	Yes	Yes	Ex-smoker	14.23	13.11	305.4
Male	51	25.2600002288818	2020-03-24	No			2020-03-17	Yes	No	No	No	No				No	No	No	Yes	No	Yes	No	38	No	No	No				No	Never smoke	5.44	3.32	40.2
Male	93		2020-03-25	No		No	2020-03-23	Yes	No	No	No	No				No	No	No	Yes	Yes	No	No	38	Yes	No	No	No	No	No	Yes		4.14	3.29	7.5
Female	90	27.3400001525878	2020-03-25	No		No	2020-03-19	Yes	No	No	No	No				Yes	No	No	No	No	No	Yes	38.6	No	No	No	Yes	No	No	Yes		4.64	4.19	44.6
Female	65	30.0400009155273	2020-03-25	No			2020-03-20	Yes	No	Yes	Yes	Yes	No	No	Yes	Yes	Yes	No	Yes	No	No	No	36	Yes	No	No	No	No	No	No	Never smoke	3.67	1.88	11.8
Male	63	26.4500007629394	2020-03-25	No		No	2020-03-19	Yes	No	Yes	No	No				Yes	No	No	Yes	No	No	No	38.7	No	No	No	No	No	No	Yes	Ex-smoker	3.04	2.2	127.2
Male	51	22.5699996948242	2020-03-25	No		No	2020-03-17	Yes	No	No	Yes	Yes	No	No	No	No	No	No	Yes	Yes	No	No	39.5	Yes	No	No	No	No	No	No	Never smoke	3.45	2.8	99.8
Male	71	25.3600006103515	2020-03-25	No		Yes	2020-03-21	Yes	No	No	No	No				Yes	No	No	No	Yes	No	No	37.2	Yes	Yes	No	Yes	Yes	Yes	No	Ex-smoker	5.79	3.84	72.7
Female	60	26.8400001525878	2020-03-24	No			2020-03-13	Yes	No	Yes	Yes	No	No	No	Yes	Yes	No	No	Yes	Yes	No	No	38	Yes	No	No	No	No	No	No	Never smoke	8.39	6.39	113.7
Female	81	23.7800006866455	2020-03-25	No			2020-03-25	Yes	No	No	Yes	Yes	No	No	No	Yes	No	No	No	Yes	No	No	37.3	Yes	No	No	No	No	No	No	Never smoke	6.32	4.66	30.4
Male	46	40.0099983215332	2020-03-25	No			2020-03-15	No	Yes	Yes	Yes	No	No	No	Yes	No	Yes	No	Yes	Yes	No	No	36	Yes	Yes	No	No	Yes	No	No	Never smoke	8.66	5.25	119.9
Male	50	26.8700008392333	2020-03-25	Yes	2020-03-25	No	2020-03-14	Yes	No	Yes	No	No				No	No	No	Yes	Yes	No	No	39	No	No	No	No	No	No	Yes	Never smoke	17.14	15.03	246
Male	54	35.9900016784667	2020-03-25	No		Yes	2020-03-15	Yes	No	Yes	No	No				Yes	No	No	Yes	Yes	Yes	No	39	No	No	No				No	Never smoke	3.98	2.95	41.4
Male	73	32.7200012207031	2020-03-26	No		No	2020-03-20	Yes	No	Yes	No	No				Yes	No	No	Yes	Yes	No	No	38	Yes	No	No	No	No	No	No	Ex-smoker	8.92	7.94	165.8
Female	47	25.829999923706	2020-03-25	No			2020-03-18	Yes	No	Yes	No	No				No	No	No	Yes	Yes	No	No	37.1	No	No	No				No	Ex-smoker	5.88	4.77	114.3
Female	71	21.4500007629394	2020-03-26	No			2020-03-18	Yes	Yes	Yes	No	No				Yes	No	No	Yes	No	No	No	38	Yes	No	No	No	No	No	No	Never smoke	2.3	1.26	8.6
Male	73		2020-03-26	No			2020-03-17	Yes	No	No	Yes	No	Yes	No	No	Yes	No	No	Yes	Yes	No	No	37.4	Yes	No	No	No	No	No	No	Never smoke	8.32	7.26	155.4
Female	82	24.9699993133544	2020-03-21	Yes	2020-03-21	No	2020-03-16	Yes	No	No	No	No				Yes	No	No	Yes	Yes	No	No	37.8	No	No	No	No	No	No	No	Never smoke	8.58	7.78	250.6
Male	82		2020-03-25	Yes	2020-03-25	Yes	2020-03-22	No	No	No	No	No				Yes	No	No	No	Yes	No	No	36.5	Yes	Yes	No	No	Yes	No	No		19.3	18.03
Male	70	25.0100002288818	2020-03-25	Yes	2020-03-25	No	2020-03-13	Yes	No	Yes	Yes	Yes	No	No	No	No	Yes	No	Yes	Yes	No	No	39.8	Yes	No	No	No	No	No	No	Ex-smoker			100
Male	67	25.5100002288818	2020-03-26	No			2020-03-16	Yes	No	No	Yes	Yes	No	No	No	Yes	No	Yes	Yes	Yes	No	No	40.3	No	No	No	No	No	No	Yes	Never smoke	42.36	6.06	116.8
Female	81	22.9400005340576	2020-03-26	No		Yes	2020-03-22	Yes	No	Yes	No	No				Yes	No	No	Yes	Yes	No	No	38	Yes	Yes	No	No	Yes	No	No	Never smoke	6.27	5.29
Male	72	25.1100006103515	2020-03-26	No			2020-03-23	Yes	No	Yes	No	No				Yes	No	Yes	Yes	Yes	No	No	39	Yes	No	Yes	No	No	Yes	Yes		1.01	0.69	196
Male	67	29.0400009155273	2020-03-26	No		No	2020-03-17	Yes	No	No	Yes	Yes	No	No	No	Yes	No	No	Yes	Yes	No	No	38	Yes	Yes	No	No	No	No	No	Never smoke	5.26	4.02	76.4
Female	97	18.7299995422363	2020-03-26	No		No	2020-03-21	No	No	Yes	No	No				Yes	No	Yes	No	Yes	No	No	35.5	No	No	No	No	No	No	No	Never smoke	8.57	6.91	139.5
Male	61	31.829999923706	2020-03-26	Yes	2020-03-26	No	2020-03-21	Yes	No	No	No	No				No	No	No	Yes	Yes	No	No	37.9	Yes	Yes	No	No	No	No	No	Ex-smoker	7.79	6.1	312.8
Female	90	28.9099998474121	2020-03-26	No			2020-03-24	Yes	No	No	Yes	No	No	No	Yes	No	No	No	Yes	Yes	No	No	36	Yes	No	No	No	No	No	No		3.39	1.34	1.5
Female	88	30.4799995422363	2020-03-27	No			2020-03-26	Yes	No	Yes	No	No				Yes	No	No	Yes	No	No	Yes	36.7	Yes	No	No	No	Yes	No	Yes	Never smoke	3.09	1.91	33.1
Female	59	23.1399993896484	2020-03-26	Yes	2020-03-26	No	2020-03-17	Yes	No	No	No	No				Yes	No	No	Yes	Yes	No	No	37.5	No	No	No	No	No	No	No	Never smoke	6.3	4.7	138.4
Female	40	37.3400001525878	2020-03-26	No			2020-03-26	No	No	No	No	No				No	No	No	Yes	No	No	No	36	No	No	No	No	No	No	No	Never smoke	5.83	4.17	39.3
Female	84	23.6100006103515	2020-03-26	No		No	2020-03-21	Yes	No	No	No	No				Yes	No	No	Yes	Yes	No	No	38	Yes	No	Yes	No	No	No	No	Never smoke	4.56	3.33	121.9
Male	73	24.9099998474121	2020-03-25	No			2020-03-16	Yes	No	No	No	No				Yes	No	No	No	Yes	No	No		No	No	No	No	No	No	No	Ex-smoker
Female	84		2020-03-26	No		No	2020-03-22	Yes	No	No	No	No				Yes	No	No	Yes	Yes	No	No	38.3	Yes	Yes	No	No	No	No	No		3.77	2.95	99.9
Female	91	20.5499992370605	2020-03-26	No		Yes	2020-03-26	No	No	Yes	No	No				No	No	Yes	No	Yes	No	No	34.6	Yes	No	No	No	No	No	No		9.48	8.07	8.5
Male	34	29.4099998474121	2020-03-26	No			2020-03-17	No	No	No	Yes	Yes	Yes	No	No	Yes	Yes	No	No	No	Yes	Yes	36	No	No	No				No	Never smoke	4.23	3.13	18.7
Female	57	24.1599998474121	2020-03-27	No			2020-03-22	Yes	No	No	Yes	Yes	No	No	No	Yes	Yes	No	Yes	Yes	No	Yes	37.1	No	No	No	No	No	No	Yes	Never smoke	5.15	3.66	79
Male	70		2020-03-26	No			2020-03-23	Yes	No	No	Yes	Yes	No	Yes	No	Yes	No	No	Yes	Yes	Yes	No	38	No	No	No				No		3.52	2.39	31.9
Female	43	34.2099990844726	2020-03-27	No			2020-03-20	Yes	No	Yes	Yes	Yes	No	No	No	Yes	No	Yes	Yes	Yes	No	No	37	No	Yes	No	No	No	No	No	Never smoke	7.81	6.22	139.2
Male	74	24.6800003051757	2020-03-27	No		No	2020-03-20	No	No	No	Yes	Yes	No	No	No	Yes	No	No	Yes	Yes	No	No	37	No	No	No	No	No	No	No		5.5	4.55	101.4
Female	77	24.8600006103515	2020-03-27	No			2020-03-20	Yes	No	Yes	No	No				No	Yes	Yes	Yes	Yes	Yes	No	37.5	Yes	No	No	No	No	No	No		2.46	1.35	12.4
Male	81	25.6900005340576	2020-03-27	No			2020-03-20	Yes	No	No	Yes	Yes	No	No	No	Yes	No	No	No	Yes	No	Yes	38	No	No	No	No	No	No	Yes	Never smoke	15.04	13.78	301.3
Female	64	27.6800003051757	2020-03-27	No			2020-03-20	Yes	No	Yes	No	No				Yes	No	No	Yes	No	No	Yes	37	Yes	Yes	No	No	No	No	No		5.92	4.73	52.9
Male	97	24.2600002288818	2020-03-27	No		Yes	2020-03-26	Yes	No	No	No	No				No	No	No	No	Yes	No	Yes	37.7	Yes	No	No	No	No	No	Yes		0.84	0.56	187.7
Male	89		2020-03-19	No		Yes	2020-03-16	Yes	No	No	No	No				No	Yes	No	Yes	Yes	No	No	37.6	Yes	No	No	No	No	No	No	Ex-smoker	5.73	3.71	65.3
Female	89		2020-03-27	No		Yes	2020-03-18	Yes	No	No	No	No				Yes	No	No	Yes	Yes	No	Yes	37.1	Yes	No	No	No	No	No	No		11.24	9.84	164.3
Male	89	17.7199993133544	2020-03-27	No		No	2020-03-20	Yes	No	No	No	No				No	Yes	No	Yes	Yes	No	No	37.9	Yes	No	No	No	No	No	Yes		8.04	7.07	68.5
Male	73	27.3400001525878	2020-03-29	No		No	2020-03-23	Yes	No	No	No	No				Yes	No	No	No	Yes	No	Yes	39.3	Yes	No	No	No	No	No	No	Never smoke	5.83	3.89	88.8
Female	71	35.4300003051757	2020-03-27	Yes	2020-03-27	No	2020-03-20	Yes	No	No	No	No				Yes	No	No	No	Yes	No	No	37.6	Yes	Yes	No	No	No	No	No		6.1	5.04	238.6
Male	62		2020-03-27	No			2020-03-17	Yes	No	Yes	No	No				Yes	No	No	Yes	No	No	Yes	37.7	Yes	Yes	No	No	No	No	Yes	Never smoke	8.51	7.36	96.6
Male	54	23.8099994659423	2020-03-27	Yes	2020-03-27	No	2020-03-20	Yes	No	No	No	No				Yes	No	No	Yes	Yes	No	No	38.6	No	No	No				No	Never smoke	6.26	5.58
Male	71	21.9500007629394	2020-03-28	Yes	2020-03-28	Yes	2020-03-21	No	No	No	No	No				Yes	No	No	Yes	Yes	No	No	35.9	Yes	No	No	Yes	No	No	No		8.9	6.27	67.9
Female	74	24.2399997711181	2020-03-28	Yes	2020-03-28	No	2020-03-10	Yes	No	Yes	No	No				Yes	No	No	Yes	Yes	No	No	37.5	Yes	No	No	No	No	No	No	Never smoke	11.18	9.96
Male	80		2020-03-27	No			2020-03-18	Yes	No	No	Yes	No	No	No	Yes	No	No	No	Yes	Yes	No	No	38.3	Yes	No	No	No	No	Yes	No	Ex-smoker	6.08	5.31	121.4
Male	88	22.3400001525878	2020-03-29	No			2020-03-25	Yes	No	No	No	No				No	No	No	Yes	Yes	No	No	38	No	No	No	No	No	No	Yes		12	8.76	233.5
Male	76	21.9699993133544	2020-03-28	Yes	2020-03-28	Yes	2020-03-23	Yes	No	No	No	No				No	No	No	No	Yes	No	No	39	No	No	Yes	No	No	No	Yes	Never smoke	37.97	7.67	104.6
Male	55	31.0200004577636	2020-03-27	No		No	2020-03-17	Yes	No	No	Yes	No	Yes	No	No	No	No	No	Yes	Yes	No	No	38	Yes	No	No	No	No	Yes	No	Ex-smoker	4.63	3.13	36.4
Male	69	25.0100002288818	2020-03-29	Yes	2020-03-29	Yes	2020-03-20	Yes	No	No	No	No				Yes	No	No	Yes	Yes	No	No	38.6	Yes	Yes	No	No	No	No	No	Ex-smoker	7.17	5.85	279
Female	66	29.0300006866455	2020-03-27	No			2020-03-17	Yes	No	No	No	No				No	No	No	Yes	Yes	Yes	No	37	No	No	No	No	No	No	No	Ex-smoker	8.57	5.18	68.7
Male	58	28.8799991607666	2020-03-27	No		No	2020-03-15	Yes	No	Yes	Yes	Yes	No	No	No	Yes	No	No	Yes	Yes	No	No	38	No	No	No	No	No	No	No	Current smoker	6.63	4.09	28
Female	75	32.7900009155273	2020-03-28	No		No	2020-03-25	Yes	No	No	Yes	Yes	No	Yes	No	Yes	No	No	Yes	No	No	No	39	Yes	No	No	No	No	No	No	Never smoke	8.27	7.53	367.6
Female	62	29.2999992370605	2020-03-29	Yes	2020-03-29	No	2020-03-20	Yes	No	No	Yes	Yes	No	No	No	Yes	Yes	No	Yes	Yes	Yes	No	36.9	No	No	No				No	Ex-smoker	9.96	7.36	81.1
Male	84	27.5499992370605	2020-03-17	No			2020-03-15	Yes	No	No	No	No				No	Yes	No	Yes	Yes	No	No	39	Yes	Yes	No	No	No	No	No		2.24	1.31	34.2
Female	58	31.1800003051757	2020-03-17	No		No	2020-03-05	Yes	No	No	No	No				Yes	No	No	Yes	Yes	No	No	36	No	No	No				No	Never smoke	5.93	4.39	71.4
Male	82	31.9899997711181	2020-03-17	No			2020-03-15	Yes	No	Yes	No	No				No	No	No	Yes	Yes	No	No	38	No	No	No	No	No	Yes	No		4.99	3.71	51.6
Male	57	27.1599998474121	2020-03-28	Yes	2020-03-28	No	2020-03-23	Yes	No	Yes	No	No				Yes	No	No	No	Yes	No	No	37.9	No	No	No				No		7.17	6.17
Male	60	23.8799991607666	2020-03-18	No			2020-03-11	Yes	No	No	Yes	Yes	No	No	No	Yes	No	No	No	Yes	No	No	38	No	No	No	No	No	No	No	Never smoke	5.51	4.56	56.6
Female	76		2020-03-29	Yes	2020-03-29	No	2020-03-24	Yes	No	Yes	No	No				No	No	No	Yes	No	No	No	38.6	No	Yes	No	No	No	No	No	Never smoke	6.87	5.28	90.9
Female	85	22.8899993896484	2020-03-31	No		No	2020-03-23	Yes	No	Yes	Yes	No	No	No	Yes	No	No	No	Yes	Yes	No	No	38	No	No	No				No	Never smoke	7.9	6.03	183.5
Female	38	22.7199993133544	2020-03-29	No			2020-03-19	No	No	No	No	No				Yes	No	Yes	No	No	No	No	36.9	No	No	No				No	Never smoke
Male	85	31.2199993133544	2020-03-31	No			2020-03-15	Yes	No	No	No	No				No	No	No	Yes	Yes	No	No	38	Yes	No	No	No	No	No	No	Never smoke	6.33	4.84	178
Male	82	26.4899997711181	2020-03-31	No			2020-03-24	Yes	No	No	No	No				Yes	No	No	Yes	Yes	No	No	39	No	No	No	No	No	No	No	Never smoke	7.34	5.71	159.1
Male	63	30.8600006103515	2020-03-31	Yes	2020-03-31	No	2020-03-24	Yes	No	No	No	No				Yes	No	No	Yes	Yes	Yes	No	39	No	Yes	No	No	Yes	No	No	Ex-smoker	15.54	13.22	436.3
Male	84	29.0499992370605	2020-03-31	No		No	2020-03-27	Yes	No	No	No	No				Yes	No	No	Yes	Yes	No	No	38	No	No	No	No	Yes	Yes	Yes	Ex-smoker	7.45	6.24	106.9
Male	66	11.0500001907348	2020-03-31	No			2020-03-27	Yes	No	Yes	Yes	Yes	No	No	No	Yes	No	No	Yes	No	No	No	38	No	No	No	No	No	No	No	Never smoke	4.19	2.61	23.7
Male	71	24.2199993133544	2020-03-31	Yes	2020-03-31	No	2020-03-24	No	No	No	No	No				Yes	Yes	No	No	Yes	No	No		No	No	No	No	No	Yes	No	Ex-smoker	8.87	7.81
Male	85	27.6800003051757	2020-03-30	Yes	2020-03-30	Yes	2020-03-22	Yes	No	Yes	No	No				Yes	No	No	No	Yes	Yes	No	38	No	No	No				No	Never smoke	9.22	8.04
Male	72	20.9599990844726	2020-03-31	No			2020-03-23	Yes	No	No	No	No				Yes	No	No	Yes	Yes	No	No	38	Yes	No	No	No	No	No	Yes	Ex-smoker	7.5	6.62	58.1
Female	95	20.3099994659423	2020-03-31	No		Yes	2020-03-28	Yes	No	No	No	No				Yes	No	No	No	Yes	No	No	38	No	Yes	No	No	No	No	Yes		13.7	12.51	315.9
Male	66		2020-04-01	No			2020-03-23	Yes	No	No	No	No				No	No	Yes	Yes	Yes	Yes	No		No	No	No				No	Never smoke	8.04	6.56	134.7
Male	86	24.6100006103515	2020-03-29	No			2020-03-24	Yes	No	No	No	No				Yes	No	No	No	No	No	No	37.8	No	No	No	No	No	No	Yes		8.76	7.03	102.4
Female	67	16.6700000762939	2020-03-27	No			2020-03-20	Yes	No	Yes	Yes	No	No	No	Yes	No	No	No	No	Yes	No	No	38	No	No	No	No	No	Yes	No	Current smoker	5.25	2.32	7.5
Male	77	23.6599998474121	2020-03-29	No			2020-03-22	Yes	No	Yes	No	No				Yes	No	Yes	Yes	No	No	No	37.9	Yes	No	No	No	No	No	No	Ex-smoker	5.31	3.86	34.1
Male	52	33.0299987792968	2020-03-29	No			2020-03-22	Yes	No	No	No	No				Yes	No	No	Yes	Yes	No	No	39.3	Yes	No	No	No	No	No	No	Never smoke	9.98	7.78
Female	51	32.8300018310546	2020-03-31	No		No	2020-03-21	Yes	No	No	Yes	Yes	No	No	No	No	No	No	Yes	Yes	No	No	36	No	No	No				No	Never smoke	5.93	4.13	219.5
Male	63		2020-03-31	No		No	2020-03-17	Yes	No	No	Yes	Yes	No	No	No	Yes	Yes	No	Yes	Yes	No	No	38	No	No	No				No	Never smoke	6.15	4.95	106
Male	83	30.079999923706	2020-03-31	No		No	2020-03-28	Yes	No	No	No	No				Yes	No	No	Yes	Yes	No	Yes	39	Yes	Yes	No	No	No	No	No	Never smoke	9.59	8.24	208
Female	89	18.3600006103515	2020-04-01	No			2020-03-18	No	No	No	No	No				Yes	No	No	No	Yes	No	Yes		No	No	No	No	No	No	No	Never smoke	4.96	3.35	102.8
Female	69	33.75	2020-04-02	No			2020-03-14	Yes	No	Yes	Yes	No	No	No	Yes	No	No	Yes	Yes	Yes	No	No	40	No	No	No				No	Ex-smoker
Male	57	22.3999996185302	2020-04-02	No		No	2020-03-24	Yes	No	Yes	No	No				Yes	No	Yes	Yes	No	No	No	38	Yes	No	No	No	No	No	No	Never smoke	4.5	3.72	83.9
Male	79	27.6800003051757	2020-03-29	Yes	2020-03-29	No	2020-03-19	Yes	No	No	Yes	Yes	No	No	No	Yes	No	No	No	No	No	No	39.2	No	No	No	No	No	No	Yes	Never smoke	7.86	6.76	111.2
Female	31	26.079999923706	2020-04-03	No			2020-03-21	Yes	No	No	No	No				No	No	No	Yes	Yes	No	No	36	No	No	No	No	No	No	No	Never smoke	5.48	3.79	64.5
Male	66	22.9799995422363	2020-04-03	Yes	2020-04-03	No	2020-03-28	Yes	No	Yes	No	No				Yes	No	No	Yes	Yes	No	No		No	Yes	No	No	No	No	No		8.24	6.91	151.9
Female	73	23.8799991607666	2020-03-30	No		Yes	2020-03-22	No	No	No	Yes	Yes	Yes	No	No	Yes	No	No	No	Yes	No	Yes		Yes	No	No	No	Yes	No	No		4.73	4.06	72
Female	61		2020-03-17	No			2020-03-13	No	No	No	Yes	Yes	No	No	No	Yes	Yes	No	Yes	No	Yes	No	36.8	No	No	No	No	No	Yes	Yes	Never smoke	3.37	1.93	69.2
Male	76	24.7999992370605	2020-04-03	No			2020-03-31	Yes	No	Yes	No	No				Yes	No	No	No	No	No	Yes	38	Yes	Yes	No	No	No	No	No	Ex-smoker	3.19	1.56	47.6
Male	60	29.7600002288818	2020-03-16	No		No	2020-03-10	Yes	No	No	No	No				No	No	No	Yes	Yes	No	No	39.3	Yes	No	No	No	No	No	No	Never smoke	5.57	4.23
Male	57		2020-04-04	No			2020-03-26	Yes	No	Yes	No	No				Yes	No	No	Yes	Yes	No	No	39	No	No	No				No	Never smoke	8.6	7.06	137.7
Male	69	35.0800018310546	2020-04-03	No			2020-04-02	No	Yes	No	Yes	No	Yes	No	No	Yes	No	No	No	Yes	No	No	37	Yes	No	No	No	No	No	No	Never smoke	3.29	2.23	13.9
Female	66	24.5599994659423	2020-03-16	No			2020-03-16	Yes	No	No	Yes	Yes	No	No	No	No	Yes	No	No	No	No	No	38.9	No	No	No	No	No	No	Yes	Ex-smoker	4.7	2.45	19.9
Male	88		2020-03-31	No			2020-03-28	Yes	No	Yes	No	No				No	No	Yes	No	No	No	No	38.1	No	No	No	No	No	No	No		4.52	3.68	87.4
Female	83		2020-03-31	No		Yes	2020-03-27	Yes	No	No	No	No				No	No	No	No	Yes	No	No	37.8	Yes	No	No	No	No	No	No	Never smoke	12.56	11.38	238.1
Female	83		2020-03-30	No			2020-03-26	Yes	No	Yes	No	No				Yes	No	No	Yes	No	No	No	38	Yes	No	No	No	No	No	No	Never smoke	4.76	2.6	66.9
Male	81	25.25	2020-04-04	Yes	2020-04-04	No	2020-03-21	No	No	No	No	No				Yes	No	No	No	Yes	No	No	36	Yes	Yes	No	No	No	No	No	Ex-smoker	9.9	8.77	136
Female	65	30.4799995422363	2020-04-05	Yes	2020-04-05	No	2020-03-31	Yes	No	No	No	No				Yes	No	No	Yes	Yes	No	No	40	Yes	No	No	No	No	No	No	Never smoke	6.71	4.91	355.1
Female	73	25.8500003814697	2020-04-02	Yes	2020-04-02	No	2020-03-19	Yes	No	Yes	Yes	Yes	No	No	No	Yes	No	No	No	Yes	No	No	39	No	No	No	No	No	No	Yes	Never smoke	8.16	5.71
Male	77	28.7299995422363	2020-03-16	No		Yes	2020-03-13	Yes	No	No	Yes	Yes	No	No	No	No	No	No	No	Yes	No	No	36.8	No	No	No	No	No	Yes	No		5.52	4.55	223.1
Male	31		2020-04-04	No			2020-03-28	Yes	No	No	No	No				No	No	No	Yes	No	No	No	39	No	No	No	No	No	Yes	No		1.14	0.63	87.5
Male	76		2020-03-23	Yes	2020-03-23	Yes	2020-03-16	Yes	No	Yes	Yes	Yes	No	No	No	No	No	No	No	Yes	Yes	No	40	No	No	No				No	Never smoke	1.09	0.84	279
Male	95	25.9500007629394	2020-04-05	No			2020-04-02	Yes	No	No	No	No				Yes	No	No	No	Yes	No	No	38	Yes	Yes	No	No	No	No	Yes
Female	61	33.3300018310546	2020-04-03	No		No	2020-03-27	No	No	No	No	No				Yes	No	No	Yes	Yes	No	No	37.3	No	No	No	Yes	No	No	Yes	Never smoke	1.19	0.66	24.7
Male	38		2020-04-05	Yes	2020-04-05	Yes	2020-03-20	No	No	No	No	No				Yes	No	No	No	Yes	No	Yes		No	No	No	No	No	No	No	Ex-smoker	8.39	7.55
Male	88	32.2099990844726	2020-04-05	No			2020-04-01	Yes	No	No	No	No				Yes	No	No	Yes	No	No	Yes	40	Yes	No	No	No	No	No	No	Never smoke	5.13	3.3	65.5
Female	95		2020-04-04	No			2020-03-23	Yes	No	No	No	No				Yes	No	No	No	Yes	No	No	35.6	Yes	No	No	No	No	No	No		9.57	6.43	219.7
Female	81		2020-04-04	No		No	2020-03-27	Yes	No	No	No	No				Yes	No	No	Yes	Yes	No	No	38.8	No	No	No	No	No	No	No		7.84	6.59	311.4
Male	75		2020-04-04	No			2020-03-29	Yes	No	Yes	No	No				No	No	No	Yes	Yes	No	No	37.9	Yes	No	No	Yes	No	No	No	Ex-smoker	12.62	10.84	135.1
Female	86	37.8899993896484	2020-04-05	No		No	2020-04-02	Yes	No	Yes	No	No				Yes	No	No	Yes	Yes	Yes	No	38	No	No	No	No	No	No	No	Never smoke	3.17	2.34	7.2
Female	63	42.1899986267089	2020-04-02	No		Yes	2020-03-23	Yes	No	No	No	No				Yes	Yes	No	Yes	Yes	No	No		No	Yes	No	Yes	Yes	No	No	Never smoke	15.12	13.9	57.6
Female	74		2020-04-05	No			2020-03-23	No	No	Yes	Yes	No	No	No	Yes	Yes	No	No	No	No	No	No	36	No	No	No	No	No	No	Yes	Never smoke	5.31	3.91	19.6
Male	86	17.9899997711181	2020-04-06	No		Yes	2020-04-01	Yes	No	No	No	No				Yes	Yes	No	Yes	No	No	No	39	No	Yes	No	No	No	No	Yes	Never smoke	6.5	5.86	149.7
Female	63	36.7299995422363	2020-04-06	No			2020-04-02	Yes	No	No	Yes	Yes	No	No	No	No	No	No	Yes	No	Yes	No	38	No	No	No	No	No	No	No	Never smoke	4.35	2.14	9.6
Male	72	27.7700004577636	2020-03-29	No		No	2020-03-29	Yes	No	No	No	No				Yes	No	No	No	No	No	Yes	40	Yes	Yes	No	No	No	Yes	No	Ex-smoker	7.18	5.13	33.1
Male	59	33.6899986267089	2020-03-24	No		No	2020-03-17	Yes	No	No	No	No				Yes	No	No	Yes	No	No	No	39	No	Yes	No	No	No	Yes	No	Ex-smoker	3.25	1.79	27
Female	70	18.3700008392333	2020-04-06	No		No	2020-03-30	Yes	No	No	No	No				Yes	No	No	No	No	No	No		No	No	No	No	No	No	No	Never smoke	13.4	9.82	233.2
Female	78	30.4899997711181	2020-04-07	No		No	2020-03-28	Yes	No	No	No	No				Yes	No	No	No	No	No	No	39	Yes	No	No	No	No	Yes	Yes		6.26	4.56	204.4
Female	90	21.9699993133544	2020-04-07	No		No	2020-03-29	Yes	No	Yes	No	No				Yes	No	Yes	Yes	No	No	Yes	38	No	No	No	No	No	No	No		7.7	5.98	114.4
Female	75		2020-04-07	No			2020-03-21	Yes	No	No	No	No				Yes	No	No	No	No	No	No	37	No	No	No	No	No	No	No	Never smoke	12.98	9.88	11.3
Female	87	18.0699996948242	2020-04-06	No			2020-03-29	Yes	No	No	No	No				Yes	No	No	Yes	No	No	No	36	Yes	No	No	No	No	No	No		6.52	4.93	7.2
Female	89	23.8799991607666	2020-04-06	No		No	2020-03-30	Yes	No	No	No	No				Yes	No	No	Yes	No	No	No	38	Yes	No	No	No	No	No	No		13.91	12.21	292.9
Male	69	24.9099998474121	2020-04-09	Yes	2020-04-09	No	2020-03-27	Yes	No	No	Yes	No	Yes	No	No	Yes	No	No	Yes	Yes	No	No	38	No	No	No	No	No	No	No	Ex-smoker	9.59	8.36	246.1
Male	89	16.329999923706	2020-04-13	No			2020-03-22	Yes	No	No	No	No				Yes	No	Yes	No	No	No	Yes	38.5	Yes	Yes	No	No	Yes	No	No		6.61	5.3	30.6
Male	87	25.3099994659423	2020-04-03	No		No	2020-04-02	Yes	No	No	No	No				No	No	No	No	No	No	No	39	Yes	No	No	No	No	No	Yes		13.29	11.68	279.7
Male	87	24.3899993896484	2020-04-10	No		No	2020-04-02	No	No	No	No	No				No	No	No	Yes	Yes	No	No		Yes	Yes	No	No	No	No	No		7.38	6.5	170
Male	53	29.2199993133544	2020-04-10	No			2020-04-02	Yes	No	Yes	Yes	Yes	No	No	No	Yes	Yes	Yes	Yes	Yes	No	No		No	No	No				No	Ex-smoker	8.71	6.45	141.8
Female	86		2020-04-07	No		Yes	2020-04-02	Yes	No	No	Yes	Yes	No	No	No	No	No	No	Yes	No	No	No	38.5	No	No	No	No	No	No	No		11.06	8.31	51.7
Male	72		2020-03-28	Yes	2020-03-28	No	2020-03-12	Yes	No	No	No	No				Yes	No	No	Yes	Yes	No	No		No	No	No	Yes	Yes	No	No
Male	59	25.9099998474121	2020-03-29	No		No	2020-03-23	Yes	No	No	No	No				No	No	No	Yes	No	No	No	37.6	No	No	No	No	No	No	No		4.45	3.38	74.4
Female	97	20.5699996948242	2020-04-10	No		Yes	2020-04-06	Yes	No	No	No	No				Yes	No	No	No	Yes	No	No	36	No	No	No	No	No	No	Yes		10.07	8.82	403.6
Female	82	25.3899993896484	2020-04-10	No		No	2020-04-06	No	No	No	No	No				Yes	No	No	No	Yes	No	No		No	Yes	No	No	Yes	No	No		12.05	10.51	62.5
Female	72		2020-03-30	No		No	2020-03-25	No	No	Yes	No	No				No	No	No	No	No	No	No	38	No	Yes	No	No	No	No	No	Current smoker	7.63	5.14	43.5
Female	61		2020-04-09	Yes	2020-04-09		2020-04-02	Yes	No	No	No	No				Yes	No	Yes	Yes	Yes	Yes	No	39.7	No	No	No	No	Yes	No	Yes		3.53	2.48	28.7
Female	83	28.9500007629394	2020-04-08	No		No	2020-04-02	Yes	No	No	No	No				Yes	No	No	No	Yes	No	Yes	39.4	No	Yes	No	No	Yes	No	No		9.44	7.32	94
Male	58	28.3999996185302	2020-04-10	Yes	2020-04-10	No	2020-04-06	Yes	No	No	No	No				Yes	No	No	No	Yes	No	No	37.7	Yes	No	No	No	No	No	No	Ex-smoker	7.81	6.22	177.5
Female	81		2020-04-10	No			2020-04-06	Yes	No	Yes	No	No				No	Yes	Yes	Yes	No	No	No	39.6	No	Yes	No	No	No	No	Yes	Never smoke	2.92	1.43	257.4
Male	87	20.2000007629394	2020-04-11	No		No	2020-04-06	No	No	No	No	No				Yes	No	No	Yes	Yes	No	No	38.1	Yes	No	No	No	No	No	No		6.13	5.2	33.5
Female	95		2020-04-12	No		No	2020-04-11	Yes	No	No	No	No				No	No	No	No	Yes	No	No	37.1	Yes	No	No	No	No	No	No		7.15	5.43	11.2
Female	92	28.3899993896484	2020-04-10	No		No	2020-04-09	No	No	No	No	No				Yes	No	No	No	Yes	No	Yes		No	No	No	No	No	No	No	Never smoke	4.79	3.41	156.8
Male	98	21.1399993896484	2020-04-10	No		No	2020-04-06	No	No	No	No	No				Yes	No	No	Yes	Yes	No	Yes	37	Yes	No	No	No	No	No	No	Ex-smoker	2.86	1.92	37.3
Male	72	24.7600002288818	2020-03-19	No		No	2020-03-13	Yes	No	Yes	No	No				Yes	No	No	Yes	Yes	No	No	39	No	Yes	No	No	No	No	No	Current smoker	4.17	3.3	146.2
Male	81	30.0200004577636	2020-03-29	Yes	2020-03-29	Yes	2020-03-19	Yes	No	No	No	No				Yes	No	No	Yes	Yes	No	No	38	Yes	No	No	No	No	No	No	Ex-smoker	5.55	4.72	213.7
Female	95	21.8799991607666	2020-03-27	No		Yes	2020-03-26	No	No	No	No	No				Yes	No	No	No	Yes	No	No		Yes	No	No	No	No	No	Yes		11.91	9.55	196.5
Female	69		2020-04-08	No			2020-04-01	Yes	No	No	Yes	No	No	No	Yes	Yes	No	No	No	No	No	No	39	No	No	No	No	No	Yes	No		4.33	2.99	10
Male	72	25	2020-04-09	No			2020-04-01	Yes	No	No	No	No				Yes	No	No	No	Yes	No	No	38	No	Yes	No	No	No	Yes	No	Ex-smoker	9.36	7.01	106.9
Female	80		2020-04-16	No		Yes	2020-04-05	Yes	No	No	No	No				Yes	No	Yes	Yes	Yes	No	No	38	No	No	No	No	No	No	No	Never smoke	11.22	9.83	35.5
Male	84	26.5699996948242	2020-04-16	No			2020-04-16	No	No	No	No	No				Yes	No	No	Yes	No	No	Yes	37	Yes	Yes	No	No	No	No	No	Never smoke	3.55	2.71	126
Female	82	28	2020-04-16	No			2020-03-27	No	No	No	No	No				Yes	No	No	Yes	No	No	No	37	No	Yes	No	No	No	No	No	Never smoke	11.76	8.75	143.1
Female	88		2020-04-17	No		No	2020-04-14	Yes	No	No	No	No				Yes	No	No	No	Yes	No	No	37	Yes	No	No	No	No	No	Yes		7.32	6.03	139.3
Female	85	24.4599990844726	2020-04-17	No		No	2020-04-12	Yes	No	No	No	No				Yes	No	No	Yes	Yes	No	No	36	Yes	No	No	No	No	No	Yes	Never smoke	6.08	4.25	75.2
Female	61	27.9200000762939	2020-04-14	No		No	2020-04-02	Yes	No	No	No	No				Yes	No	No	Yes	Yes	Yes	No	37.7	No	Yes	No	No	No	No	No	Never smoke
Female	86	24.1399993896484	2020-04-15	No		No	2020-04-13	Yes	No	No	No	No				No	No	No	Yes	Yes	No	No	36	Yes	No	No	No	No	Yes	No	Ex-smoker	6.04	4.87	151.2
Male	84	27.3400001525878	2020-04-18	No		No	2020-04-15	Yes	No	No	Yes	No	No	No	Yes	Yes	No	No	No	No	No	Yes	38	Yes	No	No	No	Yes	No	Yes	Ex-smoker	8.16	6.38	108.5
Female	91		2020-04-17	No		No	2020-04-15	No	No	Yes	No	No				Yes	No	No	No	No	No	No	37	Yes	Yes	No	No	No	No	No		6.24	4.74	105.5
Female	77	35.2099990844726	2020-04-06	No		No	2020-04-06	No	No	No	No	No				No	No	No	No	Yes	No	No		No	Yes	No	No	No	Yes	Yes
Female	79	26.2900009155273	2020-03-23	No		Yes	2020-03-23	Yes	No	No	No	No				Yes	No	No	No	No	No	Yes		No	No	No	No	No	No	Yes
Female	59	32.810001373291	2020-04-14	No		No	2020-04-09	Yes	No	No	No	No				Yes	No	Yes	Yes	No	No	No	38.3	No	No	No	No	No	No	No	Never smoke
Female	61	36.849998474121	2020-04-14	Yes	2020-04-14		2020-04-04	Yes	No	No	No	No				No	No	No	Yes	Yes	No	No		No	No	No	No	No	No	No		10.53	7.68
Female	95	16.8700008392333	2020-04-20	No			2020-04-17	No	No	No	No	No				Yes	No	No	No	Yes	No	Yes	37	No	No	No	No	Yes	No	Yes	Never smoke	12.4	10.54	53.5
Male	51	28.7199993133544	2020-04-21	No			2020-04-21	No	No	No	No	No				Yes	No	No	No	No	No	No	35	Yes	Yes	No	No	No	No	No	Never smoke	5.1	3.27	63.2
Male	75	28.3799991607666	2020-04-14	No		No	2020-04-03	Yes	No	No	Yes	No	Yes	No	No	Yes	No	No	Yes	Yes	No	No		No	No	No	No	No	No	No	Ex-smoker	7.59	4.42	82.6
Male	83		2020-03-25	Yes	2020-03-25	Yes	2020-03-20	Yes	No	Yes	No	No				Yes	No	No	No	No	No	No	38.5	No	Yes	No	No	Yes	No	Yes	Ex-smoker	5.32	4.3
Male	91		2020-04-22	No		Yes	2020-04-19	Yes	No	No	Yes	No	Yes	No	No	No	No	No	No	Yes	No	No	38.1	Yes	No	No	No	No	No	No		5.75	4.21	89
Male	82		2020-04-24	No		No	2020-04-05	Yes	No	No	No	No				Yes	No	No	Yes	Yes	No	No	38.6	No	No	No	No	No	No	Yes	Never smoke	7.31	5.86	168.8
Female	82	23.8799991607666	2020-04-23	No		Yes	2020-04-20	Yes	No	Yes	No	No				No	No	Yes	No	No	No	No	37.8	Yes	No	Yes	No	No	No	Yes	Never smoke	0.76	0.34	43.6
Female	53	28.3999996185302	2020-04-19	No		No	2020-04-12	Yes	No	No	No	No				Yes	No	No	Yes	Yes	No	No	39	No	Yes	No	No	No	No	No	Never smoke	3.98	3.27	24.3
Female	92	28.7199993133544	2020-04-22	No		Yes	2020-04-20	Yes	No	No	No	No				Yes	No	No	No	Yes	No	No	38	Yes	No	No	No	No	No	No	Never smoke	4.13	2.77	55.5
Female	78	23.4200000762939	2020-04-29	No			2020-04-17	Yes	No	No	No	No				No	No	No	No	Yes	Yes	No	40	Yes	Yes	No	No	No	No	No		5.7	4.55	24.6
Female	98	24	2020-05-04	No			2020-05-04	Yes	No	No	No	No				Yes	No	No	No	No	No	No	36	Yes	No	No	No	No	No	No		10.1	8.11	16.9
Female	77	23.5100002288818	2020-03-30	No		Yes	2020-03-16	Yes	No	Yes	Yes	No	No	No	Yes	No	No	No	Yes	No	No	Yes	40	No	No	No	No	Yes	No	Yes	Never smoke	3.6	2.36
Female	83	26.5599994659423	2020-04-21	No			2020-04-18	Yes	No	No	No	No				No	No	No	No	Yes	No	No	37.9	Yes	No	No	No	No	No	No
Male	77	20.5699996948242	2020-05-05	No		Yes	2020-05-02	Yes	No	No	No	No				No	No	No	Yes	Yes	No	No	38.2	No	No	No	No	No	No	No	Current smoker	8.49	6.94	116.7
Male	87		2020-05-08	No			2020-05-06	Yes	No	No	No	No				Yes	No	No	No	No	No	No	36.7	Yes	No	No	No	No	No	Yes	Ex-smoker	3.91	1.63	11.2
Female	62	24.3400001525878	2020-03-20	No			2020-03-17	Yes	No	No	Yes	Yes	No	No	No	Yes	Yes	No	Yes	Yes	No	No	37.8	Yes	No	No	Yes	No	No	No	Never smoke	5.86	3.89	54.1
Female	82		2020-05-22	Yes	2020-05-22	No	2020-05-20	No	No	No	No	No				No	No	Yes	No	No	No	No	36.6	No	No	No	No	Yes	No	No	Never smoke	9.17	7.38	5.4
Female	91	21.8799991607666	2020-05-22	No		No	2020-05-20	No	No	No	No	No				No	No	No	No	Yes	No	No		No	No	No	No	No	No	No	Never smoke	14.65	11.91	4.8
Male	85	21.4799995422363	2020-04-13	No			2020-04-10	No	Yes	Yes	Yes	No	Yes	No	Yes	Yes	No	No	Yes	Yes	No	No	37	No	No	No	No	No	No	Yes	Never smoke	6.4	5.29	84.1
Male	73	30.6700000762939	2020-03-26	No			2020-03-12	Yes	No	No	No	No				Yes	No	Yes	No	Yes	No	No	38	Yes	Yes	No	No	No	No	No	Never smoke	6.71	4.86	62.2
Female	85	22.7700004577636	2020-06-15	No			2020-06-12	Yes	No	No	No	No				Yes	No	No	Yes	No	No	No	38	Yes	No	No	No	No	No	No	Never smoke	16.88	15.36	184.1
Male	28	17.9899997711181	2020-06-19	No			2020-06-13	Yes	No	Yes	No	No				Yes	No	No	Yes	No	No	No		No	No	Yes	No	No	No	No	Never smoke	6.3	4.83	43.9
Female	50	39.1599998474121	2020-06-30	No			2020-06-27	No	No	No	No	No				No	No	No	No	No	No	No		Yes	Yes	No	No	No	No	No	Ex-smoker	4.48	2.97	39.1
